# Supplementary material for: Interdomain-linkers control conformational transitions in the SLC23 elevator transporter UraA
Source: Nat Commun. 2024 Aug 30;15:7518. doi: 10.1038/s41467-024-51814-8 (PMC11362169; doi:10.1038/s41467-024-51814-8)
Supplement: Supplementary file 4 — Supplementary Data 1 [file 41467_2024_51814_MOESM4_ESM.xlsx]

## Sheet: Sheet1
	primer name	primer sequence (5'-3')
	UraA_FX_for	ATATATGCTCTTCTAGTACGCGTCGTGCTATCGGGGTGAGTGAA
	UraA_FX_rev	TATATAGCTCTTCATGCTTTGTCTGTTATATCCGCGTCTTCTGC
	L34C_for	GTTTGGTGCAACCGTCTGTGTGCCCGTCTTATTTC
	L34C_rev	GAAATAAGACGGGCACACAGACGGTTGCACCAAAC
	L85C_for	GTTACTGTTGCCGTGCGGGTATGAAGTCGC
	L85C_rev	GCGACTTCATACCCGCACGGCAACAGTAAC
	C61S_for	CTGTATCTCTTCATCTCTAAAGGGAAAATTCCGG
	C61S_rev	CCGGAATTTTCCCTTTAGAGATGAAGAGATACAG
	C97S_C102S_for	CTGGGCGGCTTTATTATGTCCGGCGTGCTGTTCTCCCTGGTTTCTTTTATCGTG
	C97S_C102S_rev	CACGATAAAAGAAACCAGGGAGAACAGCACGCCGGACATAATAAAGCCGCCCAG
	G112P_for	TTATCGTGAAGAAAGCGCCGACCGGCTGGCTGGAC
	G112P_rev	GTCCAGCCAGCCGGTCGGCGCTTTCTTCACGATAA
	P121G_for	GGACGTGCTGTTTGGCCCTGCGGCAATGG
	P121G_rev	CCATTGCCGCAGGGCCAAACAGCACGTCC
	V248C_for	CACGTAGGGCACCTGGTATGTACGGCTAATATCGTC
	V248C_rev	GACGATATTAGCCGTACATACCAGGTGCCCTACGTG
	C318A_for	CTATCCTGCTTTCCGCCGTCGGTAAACTGG
	C318A_rev	CCAGTTTACCGACGGCGGAAAGCAGGATAG
	G320P_for	GCTTTCCTGCGTCCCGAAACTGGCTGCCG
	G320P_rev	CGGCAGCCAGTTTCGGGACGCAGGAAAGC
	P330G_for	CTATCCAGATGATCGGCTTGCCGGTGATGGGC
	P330G_rev	GCCCATCACCGGCAAGCCGATCATCTGGATAG
