# Supplementary material for: Interdomain-linkers control conformational transitions in the SLC23 elevator transporter UraA
Source: Nat Commun. 2024 Aug 30;15:7518. doi: 10.1038/s41467-024-51814-8 (PMC11362169; doi:10.1038/s41467-024-51814-8)
Supplement: Supplementary file 5 — Supplementary Data 2 [file 41467_2024_51814_MOESM5_ESM.xlsx]

## Sheet: 20220524_E_coli_UraA_WT_HDX_MS_
Start	End	Sequence	MHP	z	MaxUptake	Av.Decon.Mass Binding_Wt 0.5	RSD[%] Binding_Wt 0.5	Av.Decon.Mass Binding_Wt 6	RSD[%] Binding_Wt 6	Av.Decon.Mass Binding_Wt 15	RSD[%] Binding_Wt 15	Av.Decon.Mass Binding_Wt 45	RSD[%] Binding_Wt 45	Av.Decon.Mass conrol_Wt 0.5	RSD[%] conrol_Wt 0.5	Av.Decon.Mass conrol_Wt 6	RSD[%] conrol_Wt 6	Av.Decon.Mass conrol_Wt 15	RSD[%] conrol_Wt 15	Av.Decon.Mass conrol_Wt 45	RSD[%] conrol_Wt 45	Rel.Uptake.Diff 0.5	Rel.Uptake.Diff 6	Rel.Uptake.Diff 15	Rel.Uptake.Diff 45
9	16	VSERPPLL	910.536	2	5	911.918	0.0866118	911.778	2.74637	911.678	1.81984	911.797	1.50727	911.878	1.56703	911.879	1.78639	911.922	1.35781	911.896	0.503117	0.00805653	-0.0203084	-0.0488115	-0.0197268
9	18	VSERPPLLQT	1139.64	2	7	1140.95	1.02603	1140.78	4.60462	1141.02	2.66881	1141.02	0.690563	1141.03	1.81507	1141.18	2.59658	1141.26	0.389049	1141.19	0.881847	-0.0117487	-0.056957	-0.0344273	-0.0241255
17	23	QTIPLSL	771.461	1	5	771.814	0.533724	771.913	2.09978	772.062	2.57906	772.193	1.60488	772.133	1.07221	772.371	1.70406	772.446	1.57504	772.621	2.39762	-0.0636663	-0.0916856	-0.0769495	-0.0856333
17	23	QTIPLSL	771.461	2	5	771.214	0.480254	771.352	1.9037	771.489	1.92835	771.64	2.07253	771.462	0.65103	771.723	2.79049	771.758	0.944857	771.914	2.16862	-0.0494911	-0.0741118	-0.0538375	-0.0548237
17	26	QTIPLSLQHL	1149.66	1	8	1149.86	0.512535	1150.13	1.60772	1150.41	2.06505	1150.63	1.14753	1150.36	2.43016	1150.96	2.06517	1151.17	0.385144	1151.51	3.21433	-0.061692	-0.103483	-0.0943934	-0.109751
17	26	QTIPLSLQHL	1149.66	2	8	1151.19	0.693499	1151.25	1.55185	1151.41	1.00789	1151.45	0.806933	1151.49	0.994014	1151.73	0.866102	1151.86	0.864941	1151.95	1.48458	-0.0367273	-0.0608392	-0.056462	-0.0617451
17	28	QTIPLSLQHLFA	1367.77	2	10	1368.15	0.204557	1368.35	1.84296	1368.47	0.960905	1368.79	1.21186	1368.58	0.561847	1369.09	1.26031	1369.16	0.379947	1369.38	1.8788	-0.0424668	-0.0739089	-0.0691533	-0.0595566
19	26	IPLSLQHL	920.556	2	6	921.313	0.467111	921.479	0.898938	921.553	1.22335	921.56	0.976782	921.61	0.625672	921.79	0.875935	921.971	0.318511	921.96	0.359263	-0.0495399	-0.0518064	-0.0696666	-0.0667371
20	26	PLSLQHL	807.472	1	5	807.398	0.69279	807.586	1.11289	807.665	0.616522	807.794	0.718895	807.707	0.573113	808.061	0.72375	808.171	0.427124	808.302	2.24523	-0.0617344	-0.0951431	-0.101237	-0.101531
29	35	MFGATVL	738.385	1	6	738.337	0.469799	738.379	0.21579	738.417	0.489943	738.467	0.143053	738.473	0.450318	738.611	0.592203	738.704	0.615866	738.899	1.75481	-0.0227114	-0.0387823	-0.0478934	-0.0720907
40	46	FHINPAT	799.41	1	5	798.942	0.773863	799.019	0.678557	799.088	0.186548	799.239	0.536161	799.118	0.665182	799.249	1.09402	799.331	1.37097	799.323	0.501555	-0.0351195	-0.0459243	-0.0487647	-0.0169417
40	48	FHINPATVL	1011.56	2	7	1012.05	0.302573	1012.29	0.0793473	1012.39	0.552145	1012.33	0.318937	1012.35	0.256663	1012.51	0.743731	1012.73	0.958263	1012.7	0.918326	-0.0437101	-0.0314933	-0.0473564	-0.0527982
41	48	HINPATVL	864.494	1	6	864.48	0.925726	864.5	0.555672	864.613	0.368717	864.647	1.06288	864.628	0.858865	864.771	1.02709	864.744	1.27114	864.888	2.30252	-0.024809	-0.0451804	-0.0219583	-0.0400884
41	48	HINPATVL	864.494	2	6	864.344	0.749681	864.42	0.300264	864.472	0.663238	864.512	0.795117	864.491	0.535498	864.571	0.249116	864.627	1.04691	864.657	1.1128	-0.0244296	-0.025279	-0.0258674	-0.0241637
49	56	LFNGIGTL	834.472	1	7	834.513	0.630786	834.548	0.250282	834.606	0.658494	834.623	0.637391	834.589	1.17622	834.77	1.04317	834.787	0.855588	834.827	1.58815	-0.0109047	-0.0317855	-0.0258693	-0.0291854
49	56	LFNGIGTL	834.472	2	7	834.297	0.479402	834.287	0.605475	834.346	0.575547	834.371	0.245183	834.323	0.863293	834.429	0.586647	834.485	0.968626	834.452	0.870279	-0.00364371	-0.0203593	-0.0198319	-0.0115721
49	57	LFNGIGTLL	947.556	1	8	947.21	0.221846	947.184	0.492088	947.199	0.419545	947.202	0.659463	947.253	0.254642	947.227	0.336895	947.211	0.639955	947.219	0.179064	-0.00525989	-0.00543183	-0.001474	-0.00215287
49	57	LFNGIGTLL	947.556	2	8	947.252	0.502478	947.27	0.223522	947.242	0.60527	947.262	0.161784	947.261	0.397113	947.277	0.416629	947.244	0.299359	947.258	0.751707	-0.00101665	-0.000830667	-0.000313062	0.000487437
50	56	FNGIGTL	721.388	1	6	721.094	0.270396	721.063	0.10051	721.131	0.526094	721.076	0.444723	721.139	0.465	721.245	0.472668	721.264	0.590842	721.314	0.742974	-0.00740239	-0.0303938	-0.0221937	-0.0396072
59	74	LFICKGKIPAYLGSSF	1743.95	2	14	1744.19	0.973089	1744.12	0.270562	1744.14	0.247005	1744.14	0.340102	1744.27	0.504014	1744.3	0.261136	1744.28	0.323928	1744.46	1.465	-0.00629689	-0.0128316	-0.0102039	-0.0230806
59	74	LFICKGKIPAYLGSSF	1743.95	3	14	1744.37	0.155411	1744.3	0.317432	1744.31	0.0732259	1744.36	0.406133	1744.53	0.86843	1744.51	0.113089	1744.48	0.463764	1744.71	0.475413	-0.0112771	-0.014858	-0.0122661	-0.0250488
60	73	FICKGKIPAYLGSS	1483.8	2	12	1484.46	0.251603	1484.38	0.513821	1484.37	0.469948	1484.41	0.260574	1484.77	1.60682	1484.72	1.01429	1484.78	0.837212	1484.81	1.3933	-0.0256511	-0.0283772	-0.0340225	-0.0335702
60	73	FICKGKIPAYLGSS	1483.8	3	12	1484.81	0.456812	1484.68	0.808086	1484.66	0.644004	1484.7	0.625132	1485.2	1.6377	1485.14	1.02189	1485.21	1.06245	1485.13	0.960413	-0.0328408	-0.0383683	-0.0457861	-0.0359871
60	74	FICKGKIPAYLGSSF	1630.87	2	13	1631.83	0.468054	1631.64	0.322768	1631.66	1.31441	1631.69	0.326024	1632.31	1.55886	1632.17	0.524046	1632.12	0.803566	1632.25	1.54011	-0.0365828	-0.0413837	-0.0356984	-0.0431055
60	74	FICKGKIPAYLGSSF	1630.87	3	13	1632.42	0.53222	1632.19	0.623008	1632.21	0.747137	1632.19	0.360661	1632.97	2.03844	1632.8	0.846842	1632.84	1.0427	1632.88	1.47402	-0.0426038	-0.0464001	-0.0485276	-0.0527369
61	70	ICKGKIPAYL	1105.64	2	8	1105.61	0.336723	1105.59	0.449307	1105.69	0.340676	1105.61	0.395669	1105.89	1.40582	1105.76	0.607817	1105.75	0.628468	1105.76	1.40816	-0.0351501	-0.020737	-0.00760562	-0.0183459
61	70	ICKGKIPAYL	1105.64	3	8	1105.54	1.01214	1105.38	0.72655	1105.52	0.883482	1105.53	1.08769	1105.43	0.156309	1105.41	0.569658	1105.43	0.681121	1105.36	0.40179	0.0138154	-0.00335616	0.0106057	0.0205256
61	73	ICKGKIPAYLGSS	1336.73	2	11	1336.97	0.224929	1336.86	0.317528	1336.95	0.88836	1336.88	0.475133	1337.17	1.06817	1337.08	0.557505	1337.11	0.166876	1337.23	0.479874	-0.0176039	-0.0197823	-0.0147318	-0.0321076
61	73	ICKGKIPAYLGSS	1336.73	3	11	1336.68	0.387366	1336.72	0.558565	1336.69	0.507115	1336.67	0.362619	1336.58	0.165057	1336.8	0.53674	1336.84	0.502148	1336.62	0.485743	0.00909232	-0.00779093	-0.0143158	0.00486743
61	74	ICKGKIPAYLGSSF	1483.8	2	12	1484.44	0.358357	1484.34	0.298745	1484.28	0.761172	1484.35	0.460574	1484.85	1.00429	1484.7	0.941195	1484.66	0.693194	1484.84	0.245004	-0.0341927	-0.0304377	-0.0320134	-0.0404826
61	74	ICKGKIPAYLGSSF	1483.8	3	12	1484.54	0.257004	1484.42	0.644591	1484.39	0.544961	1484.4	0.281407	1484.93	0.444048	1484.81	0.850671	1484.8	0.70283	1484.94	0.699599	-0.0318742	-0.0328561	-0.033492	-0.0449369
75	81	AFISPVL	746.445	1	5	746.375	0.555345	746.409	0.384086	746.466	0.097734	746.497	0.749753	746.491	1.3729	746.609	0.714576	746.572	0.300514	746.603	0.821506	-0.0230367	-0.040101	-0.0211635	-0.0213249
82	88	LLLPLGY	788.492	1	5	788.128	0.746695	788.101	1.11706	788.12	0.591929	788.129	0.644448	788.11	1.81524	788.149	1.27407	788.115	0.858501	788.125	0.673907	0.00360215	-0.00967955	0.00096445	0.0007006
82	88	LLLPLGY	788.492	2	5	788.027	0.38241	788	0.721873	788.004	1.04989	787.996	0.502021	787.968	2.23678	787.995	2.06949	787.94	1.48743	788.009	1.48484	0.0118351	0.0009375	0.0129677	-0.0027074
82	89	LLLPLGYE	917.534	1	6	917.469	0.310475	917.482	0.208552	917.466	0.54732	917.481	0.797674	917.499	1.35947	917.59	1.00386	917.526	0.905043	917.53	1.05875	-0.00512944	-0.0180369	-0.00993767	-0.00816818
89	95	EVALGGF	692.361	1	6	691.834	0.0217682	691.834	0.140769	691.82	0.1976	691.841	0.142784	691.854	0.192448	691.828	0.0735287	691.851	0.289723	691.854	0.279025	-0.00329539	0.000949	-0.00528789	-0.00212267
108	117	IVKKAGTGWL	1072.65	2	9	1073.42	1.21951	1073.28	1.28959	1073.41	2.35645	1073.41	1.61049	1073.48	1.88813	1073.68	1.75277	1073.49	1.51568	1073.87	1.56817	-0.00580156	-0.0437113	-0.009381	-0.0504888
108	117	IVKKAGTGWL	1072.65	3	9	1073	1.48449	1072.73	0.64692	1072.76	0.607562	1072.76	0.731571	1072.98	1.76972	1072.95	1.79831	1072.78	0.680227	1073.14	1.95462	0.00157675	-0.0242938	-0.00308983	-0.043035
118	126	DVLFPPAAM	960.486	1	6	960.278	0.472796	960.271	0.630859	960.255	0.699038	960.269	1.03594	960.264	1.46357	960.312	1.06745	960.284	0.986809	960.298	0.900509	0.00227554	-0.00697754	-0.00485275	-0.00486829
118	126	DVLFPPAAM	960.486	2	6	960.37	0.859505	960.354	0.876768	960.368	1.09279	960.376	0.922016	960.321	0.544749	960.369	1.70864	960.353	0.456657	960.331	0.877296	0.00809475	-0.00255608	0.002476	0.00762742
118	127	DVLFPPAAMG	1017.51	1	7	1017.33	0.755352	1017.3	0.78012	1017.31	0.502999	1017.34	0.690672	1017.33	1.2394	1017.38	1.20834	1017.32	0.500417	1017.35	0.610287	0.000560857	-0.0112499	-0.000177714	-0.00103293
118	127	DVLFPPAAMG	1017.51	2	7	1017.44	0.19847	1017.44	0.244979	1017.46	0.291737	1017.47	0.716142	1017.42	1.10863	1017.52	1.33117	1017.47	0.432732	1017.49	0.491361	0.00283771	-0.0125669	-0.00134921	-0.00213979
118	128	DVLFPPAAMGA	1088.54	1	8	1088.38	0.112728	1088.35	0.446963	1088.37	0.481344	1088.39	0.573161	1088.37	0.671251	1088.4	0.771116	1088.39	0.367197	1088.42	0.798495	0.000642969	-0.00664663	-0.0031635	-0.00337912
118	128	DVLFPPAAMGA	1088.54	2	8	1088.54	0.639332	1088.5	0.643594	1088.53	0.815638	1088.56	0.624306	1088.5	1.14173	1088.51	1.11425	1088.51	0.730159	1088.53	0.356054	0.00441519	-0.00156263	0.00176556	0.00375063
122	128	PPAAMGA	614.297	1	4	613.729	0.243696	613.726	0.242024	613.732	0.339613	613.733	0.618623	613.707	0.396462	613.755	0.440631	613.719	0.48579	613.687	0.479862	0.00545144	-0.00726025	0.00341073	0.0115472
131	137	AVIGLEL	714.44	1	6	714.064	0.505926	714.06	0.315574	714.076	0.572237	714.072	0.167669	714.163	1.07661	714.202	1.00578	714.207	0.570832	714.198	0.597456	-0.0164149	-0.0237406	-0.0219457	-0.0210685
135	141	LELAGVA	672.393	1	6	671.711	0.291534	671.763	0.187129	671.781	0.31209	671.759	0.577308	671.71	0.38355	671.737	0.126394	671.746	0.568782	671.759	0.603581	0.000307611	0.00430017	0.00589889	-3.93194e-05
136	144	ELAGVAAGM	818.408	1	8	818.13	0.306435	818.162	0.978596	818.214	0.318798	818.282	0.281342	818.126	0.271676	818.036	0.458802	818.22	0.382451	818.232	0.931894	0.000501875	0.0157864	-0.000670083	0.00617971
136	148	ELAGVAAGMAGLL	1172.63	2	12	1172.77	0.82346	1172.57	0.401644	1172.63	0.471386	1172.75	0.43134	1172.59	0.787143	1172.64	0.204601	1172.76	1.0627	1172.68	0.208112	0.0151752	-0.00612661	-0.0101201	0.00598922
138	144	AGVAAGM	576.281	1	6	576.072	0.417658	576.058	0.430568	576.186	0.376282	576.288	0.586205	576.169	1.70712	576.275	0.859896	576.235	0.323354	576.499	1.82056	-0.0162227	-0.0362157	-0.00822056	-0.0351174
138	148	AGVAAGMAGLL	930.508	1	10	930.533	0.620473	930.51	0.700787	930.762	0.750792	930.841	1.01441	930.656	1.34471	930.875	1.09669	930.796	1.11209	931.258	2.00764	-0.0123161	-0.0365223	-0.00338979	-0.0416157
138	148	AGVAAGMAGLL	930.508	2	10	930.61	0.595253	930.567	0.992989	930.744	0.801358	930.886	0.748544	930.631	1.08128	930.885	0.562307	930.817	0.643101	931.211	2.0259	-0.00208943	-0.0318319	-0.00731415	-0.0324591
142	148	AGMAGLL	632.344	1	6	632.184	0.554347	632.176	0.368502	632.259	0.653592	632.358	1.06033	632.199	0.69345	632.294	0.344468	632.309	0.365036	632.525	2.10246	-0.00257347	-0.0197775	-0.00832308	-0.0277452
142	159	AGMAGLLPAEGQTPDSKT	1743.86	2	15	1744.87	1.27748	1744.38	0.66708	1744.11	0.0680464	1744.4	0.671849	1745.04	2.55447	1744.99	0.900135	1744.44	1.04081	1744.26	0.721595	-0.0110731	-0.0403314	-0.0219312	0.0091811
142	159	AGMAGLLPAEGQTPDSKT	1743.86	3	15	1744.19	0.212717	1744.13	0.292112	1744.2	0.178375	1744.2	0.773033	1744.42	0.47208	1744.19	0.556506	1744.1	0.259275	1744.13	0.431444	-0.0147496	-0.00358815	0.0064722	0.00414418
145	159	AGLLPAEGQTPDSKT	1484.76	2	12	1485.76	0.251097	1485.53	1.05985	1485.48	0.830216	1485.65	0.130273	1485.8	2.17925	1485.98	1.36019	1485.75	0.343	1485.99	2.69583	-0.00311661	-0.0375043	-0.0221641	-0.0280631
145	161	AGLLPAEGQTPDSKTII	1710.93	2	14	1711.66	0.902075	1711.33	0.616564	1711.34	0.543135	1711.37	0.685071	1711.58	1.02248	1711.58	0.628088	1711.38	0.664118	1711.47	0.816391	0.00591257	-0.0174751	-0.00267846	-0.00698082
145	161	AGLLPAEGQTPDSKTII	1710.93	3	14	1711.46	0.903104	1711.07	0.85473	1711.24	0.887863	1711.2	1.25546	1711.32	1.06403	1711.11	1.26827	1711.22	0.979945	1711.12	0.594214	0.0101283	-0.00270434	0.0012562	0.00543739
148	159	LPAEGQTPDSKT	1243.62	2	9	1243.68	0.0737188	1243.61	0.20301	1243.58	0.234065	1243.6	0.309152	1243.59	0.481041	1243.58	0.191809	1243.58	0.330012	1243.72	0.121448	0.0104363	0.00317856	-0.000463167	-0.0137922
149	159	PAEGQTPDSKT	1130.53	2	8	1131.64	0.576524	1131.19	1.22602	1131.38	2.03146	1131.37	0.406744	1131.63	3.29271	1131.48	1.47625	1131.56	1.67832	1131.86	1.80545	0.0007975	-0.0362442	-0.0228817	-0.0612668
149	161	PAEGQTPDSKTII	1356.7	2	10	1357.66	0.723947	1357.27	0.542933	1357.52	1.26671	1357.45	0.110107	1357.57	1.88255	1357.64	0.1835	1357.66	0.160157	1358	1.96374	0.008106	-0.0373834	-0.0133638	-0.0541553
160	166	IIISITT	760.481	1	6	759.999	0.256756	759.91	0.377981	760.033	0.134922	760.049	0.0615346	760.051	0.511159	759.952	0.974105	760.055	0.703095	760.072	0.220285	-0.00863294	-0.00696433	-0.00359406	-0.00385822
160	167	IIISITTL	873.566	1	7	873.156	1.06084	873.156	0.406995	873.174	0.794368	873.199	0.782987	873.152	1.23308	873.095	0.758453	873.147	1.00011	873.188	0.55726	0.000567429	0.00867286	0.00383607	0.00157486
160	167	IIISITTL	873.566	2	7	872.954	0.484935	872.927	0.669936	872.954	0.45597	872.943	0.265188	872.917	0.912849	872.917	0.506551	872.946	0.362921	872.961	0.989302	0.00528436	0.00131207	0.00105286	-0.00255179
192	198	VGYALSF	756.393	1	6	756.079	0.455526	756.047	0.235556	756.061	0.51674	756.082	0.298095	756.056	0.0522786	756.098	0.768654	756.075	0.287345	756.088	0.508649	0.00385561	-0.00862385	-0.00234787	-0.000971278
199	206	AMGIVDTT	807.392	1	7	807.441	1.34671	807.228	0.742372	807.429	0.541356	807.446	0.511183	807.422	1.49854	807.617	1.28659	807.586	0.964406	807.878	4.25258	0.00275287	-0.0555361	-0.0223218	-0.0617357
199	210	AMGIVDTTPIIN	1244.66	2	10	1244.97	1.00912	1244.72	0.589604	1244.76	0.559946	1244.87	0.762785	1244.89	0.92686	1244.85	0.121918	1244.72	0.786985	1244.76	0.924117	0.00797217	-0.0128016	0.00332945	0.011307
199	211	AMGIVDTTPIINA	1315.69	2	11	1315.93	0.501963	1315.74	0.471285	1315.77	0.127515	1315.74	0.682026	1315.99	0.876487	1315.93	0.464128	1315.83	0.398151	1315.77	0.264179	-0.00532691	-0.0174908	-0.00566067	-0.00267873
199	213	AMGIVDTTPIINAHW	1638.83	2	13	1639.79	0.741641	1639.61	0.962916	1639.69	0.695052	1639.81	1.27067	1639.83	1.28312	1640.01	1.03054	1639.81	1.16374	1640.26	2.70718	-0.00320131	-0.0300194	-0.00925142	-0.0342477
199	213	AMGIVDTTPIINAHW	1638.83	3	13	1639.38	0.586821	1639.14	0.733317	1639.26	0.642983	1639.18	0.815303	1639.39	0.844922	1639.43	0.507975	1639.19	0.507396	1639.35	1.49528	-0.00131013	-0.0224062	0.00548688	-0.0131998
200	206	MGIVDTT	736.355	1	6	736.5	1.07438	736.205	1.39923	736.364	1.30045	736.375	0.911168	736.586	2.50121	736.525	0.425312	736.443	1.07003	736.732	3.59537	-0.0143475	-0.0533611	-0.0130708	-0.0595582
200	213	MGIVDTTPIINAHW	1567.79	2	12	1568.92	1.11332	1568.47	0.996785	1568.67	0.780988	1568.71	1.28526	1568.95	1.7181	1568.86	0.946097	1568.84	0.161259	1569.53	1.61773	-0.00216528	-0.0321207	-0.0139402	-0.0688011
200	213	MGIVDTTPIINAHW	1567.79	3	12	1568.56	0.771675	1568.12	0.692153	1568.42	0.516564	1568.41	1.56096	1568.59	1.39658	1568.59	1.12924	1568.5	0.809195	1569.01	1.76363	-0.00298244	-0.0386922	-0.00659392	-0.0496606
202	210	IVDTTPIIN	985.556	1	7	985.374	0.531153	985.273	1.07823	985.332	0.512953	985.38	0.123514	985.403	1.36534	985.482	0.723451	985.38	0.682482	985.738	2.23122	-0.00406805	-0.0297938	-0.00678614	-0.0511644
203	213	VDTTPIINAHW	1266.65	2	9	1266.69	0.220658	1266.43	0.3802	1266.37	0.397575	1266.4	0.318327	1266.48	0.517046	1266.1	0.491299	1266.45	0.460744	1266.64	1.05649	0.0240019	0.0365299	-0.00874452	-0.0262397
207	213	PIINAHW	850.457	2	5	851.199	0.87487	851.166	2.34172	851.253	2.73789	851.259	0.639837	851.197	1.59671	851.269	1.28183	851.339	1.31733	851.557	1.57527	0.000478933	-0.0206623	-0.01735	-0.0596249
209	224	INAHWFALPTLYTPRF	1947.03	3	13	1947.5	0.736029	1947.31	0.512904	1947.3	0.337348	1947.33	0.568586	1947.59	1.06983	1947.6	0.203461	1947.49	0.308537	1947.55	0.727035	-0.00659221	-0.0224862	-0.0139307	-0.0171742
209	224	INAHWFALPTLYTPRF	1947.03	4	13	1947.32	0.270401	1947.28	0.853564	1947.29	0.812505	1947.26	0.663963	1947.49	1.18038	1947.59	0.168743	1947.29	0.525403	1947.45	0.241363	-0.0128721	-0.0236146	-0.000113538	-0.014679
220	226	YTPRFEW	998.473	2	5	999.557	0.466077	999.446	1.47883	999.457	1.52512	999.435	0.974482	999.673	1.115	999.632	0.709857	999.653	0.926467	999.745	0.857993	-0.0233285	-0.0370756	-0.0391301	-0.0621285
231	237	TILPAAL	698.445	1	5	698.473	0.583494	698.518	0.473612	698.61	0.452654	698.706	1.07786	698.511	1.1803	698.666	1.35607	698.739	1.10396	698.889	2.16108	-0.00757885	-0.0294753	-0.0258006	-0.0366962
238	247	VVIAEHVGHL	1073.61	1	9	1073.33	0.532188	1073.36	0.302186	1073.47	0.443912	1073.43	0.93696	1073.42	0.840667	1073.52	0.865905	1073.66	1.05696	1073.7	0.931218	-0.010555	-0.0172469	-0.0217513	-0.0294826
238	247	VVIAEHVGHL	1073.61	2	9	1073.65	0.269235	1073.76	0.245309	1073.86	0.293659	1073.88	0.93397	1073.76	1.06056	1073.95	0.447971	1074.1	1.3267	1074.28	3.50595	-0.0125019	-0.0200962	-0.0261511	-0.0442473
238	247	VVIAEHVGHL	1073.61	3	9	1073.52	0.455173	1073.5	0.0957556	1073.67	0.201076	1073.65	0.356383	1073.61	1.32916	1073.73	0.48907	1073.85	0.723007	1073.91	0.317314	-0.010429	-0.0250973	-0.0197721	-0.0293418
238	250	VVIAEHVGHLVVT	1372.79	2	12	1372.73	0.227495	1372.67	0.0933562	1372.66	0.328984	1372.68	0.22284	1372.85	0.261508	1372.74	0.260879	1372.75	0.404553	1372.77	0.296934	-0.0100012	-0.00606596	-0.00750396	-0.00798542
238	250	VVIAEHVGHLVVT	1372.79	3	12	1372.93	0.232363	1373.11	0.3876	1373.19	0.372327	1373.24	0.483754	1373.37	0.533798	1373.46	1.11724	1373.77	2.81059	1373.6	0.434062	-0.0366908	-0.0299539	-0.0480132	-0.0299795
238	251	VVIAEHVGHLVVTA	1443.83	2	13	1444.19	0.0977953	1444.31	0.679134	1444.39	0.370598	1444.3	0.589726	1444.58	0.756376	1444.72	0.592439	1444.81	1.72319	1444.97	1.39318	-0.0298237	-0.0316554	-0.0321518	-0.0511867
238	251	VVIAEHVGHLVVTA	1443.83	3	13	1444.37	0.543977	1444.45	0.810197	1444.5	0.362149	1444.56	0.717429	1444.77	0.895007	1444.93	0.158017	1444.98	1.66417	1445.12	0.503905	-0.0307749	-0.0370172	-0.0370894	-0.0428777
238	252	VVIAEHVGHLVVTAN	1557.87	2	14	1558.38	0.287075	1558.5	0.0998277	1558.54	0.235428	1558.58	0.283164	1558.83	1.13911	1558.87	0.0983764	1558.95	1.20282	1558.99	0.302122	-0.0328013	-0.026358	-0.0290823	-0.0297165
240	247	IAEHVGHL	875.473	1	7	875.041	0.314892	875.048	0.397358	875.059	0.409466	875.053	0.284668	875.211	1.49582	875.223	1.42245	875.245	1.14816	875.288	1.67864	-0.0243513	-0.0250885	-0.0266583	-0.0335691
240	247	IAEHVGHL	875.473	2	7	875.372	0.281895	875.402	0.786676	875.49	0.594008	875.49	0.736155	875.466	0.979977	875.637	0.593763	875.728	1.40741	875.731	1.1855	-0.0133114	-0.0334998	-0.0340596	-0.0344149
240	252	IAEHVGHLVVTAN	1359.74	2	12	1360.35	0.330161	1360.46	0.897704	1360.45	0.0502499	1360.48	0.378825	1360.83	0.926655	1360.89	0.145482	1361	2.32717	1361.27	1.43495	-0.0399594	-0.0360643	-0.0459843	-0.0656828
241	247	AEHVGHL	762.389	1	6	761.944	0.244906	761.936	0.339073	762.022	0.344478	762.003	0.39478	761.974	0.760913	762.042	0.687647	762.092	0.944618	762.117	0.328751	-0.00496794	-0.0177033	-0.0117096	-0.0188691
243	249	HVGHLVV	760.446	2	6	760.573	0.360943	760.609	0.782153	760.614	0.717865	760.573	1.04469	760.701	0.83901	760.775	0.746017	760.803	0.794345	760.876	0.94997	-0.0213242	-0.0277114	-0.031611	-0.050574
243	250	HVGHLVVT	861.494	2	7	861.936	0.119953	861.962	0.229035	862.028	0.239983	861.967	0.338451	862.184	0.66722	862.237	0.438377	862.341	0.107238	862.299	0.0872009	-0.0354629	-0.039245	-0.0446882	-0.0474014
243	251	HVGHLVVTA	932.531	2	8	932.986	0.677585	933.049	0.736665	933.082	0.438847	933.13	1.06346	933.41	0.422027	933.322	0.578241	933.446	0.919914	933.505	0.279222	-0.0530193	-0.0341372	-0.0454648	-0.0468799
243	252	HVGHLVVTAN	1046.57	2	9	1047.67	0.528934	1047.68	0.266016	1047.77	0.777974	1047.76	0.507956	1048.04	0.678273	1048.06	0.305937	1048.21	1.09074	1048.25	0.619696	-0.0416354	-0.0418561	-0.0488888	-0.0544405
251	264	ANIVKKDLLRDPGL	1551.92	2	12	1552.52	0.427175	1552.79	1.44067	1553.01	1.56256	1553.17	0.874418	1552.58	1.02869	1553.11	0.836407	1553.2	1.02776	1553.48	1.46971	-0.00497346	-0.0266312	-0.0160008	-0.0253317
251	264	ANIVKKDLLRDPGL	1551.92	3	12	1554.21	0.816381	1554.3	1.27346	1554.47	1.28092	1554.68	0.769937	1554.73	2.6991	1554.87	0.904202	1555.05	1.16329	1555.29	1.32549	-0.0437186	-0.0475553	-0.0485925	-0.0510822
251	264	ANIVKKDLLRDPGL	1551.92	4	12	1553.42	0.892491	1553.55	1.85101	1553.88	1.45314	1554.08	1.36122	1553.95	3.62509	1554.27	0.791071	1554.61	1.55371	1555.01	1.41541	-0.0441132	-0.0598463	-0.0608587	-0.0781574
252	264	NIVKKDLLRDPGL	1480.88	2	11	1482.29	0.617801	1482.45	1.98464	1482.7	2.09317	1482.94	1.23409	1482.8	2.64545	1483.06	0.846426	1483.3	0.692621	1483.55	2.09484	-0.0462355	-0.0554175	-0.054625	-0.0562747
252	264	NIVKKDLLRDPGL	1480.88	3	11	1483.04	0.94799	1483.08	1.40968	1483.27	1.57246	1483.43	0.803774	1483.51	2.25505	1483.59	0.502161	1483.76	1.12918	1483.95	1.14196	-0.0423352	-0.0460604	-0.0444141	-0.0475403
253	263	IVKKDLLRDPG	1253.76	2	9	1254.52	0.28287	1254.75	1.8652	1255.03	1.18519	1255.18	0.654301	1254.96	0.738027	1255.05	2.00446	1255.28	0.673357	1255.53	1.32635	-0.0489263	-0.0330355	-0.0277283	-0.0385993
253	263	IVKKDLLRDPG	1253.76	3	9	1254.82	0.750028	1254.88	1.30896	1255.1	0.959997	1255.19	0.984217	1255.16	0.335603	1255.2	0.698377	1255.32	0.558447	1255.47	1.33041	-0.0382175	-0.0350287	-0.0250843	-0.0309609
253	264	IVKKDLLRDPGL	1366.84	2	10	1368.56	0.954826	1368.62	1.51983	1368.78	1.39473	1368.82	0.848124	1368.96	0.4125	1368.99	0.652945	1369.17	0.691774	1369.41	0.827274	-0.0393105	-0.0376866	-0.039102	-0.0584125
254	264	VKKDLLRDPGL	1253.76	2	9	1254.39	0.702529	1254.56	0.829024	1254.66	0.781137	1254.99	0.818408	1254.79	0.724933	1255.1	0.745482	1255.14	1.1652	1255.62	1.94956	-0.0446341	-0.0597624	-0.0533356	-0.0704153
265	274	HRSMFANGLS	1119.54	2	9	1121.02	0.654565	1120.86	0.504356	1120.87	0.282682	1120.85	0.355911	1121.52	0.806805	1121.23	0.319084	1121.25	2.09631	1121.14	0.911627	-0.0555699	-0.040882	-0.0415814	-0.0321041
265	275	HRSMFANGLST	1220.58	2	10	1222.44	1.24502	1222.28	0.2481	1222.37	0.335912	1222.33	0.558807	1223	0.740357	1222.67	0.210987	1222.93	1.37123	1222.62	0.438383	-0.0557767	-0.0387185	-0.0565649	-0.0291206
265	276	HRSMFANGLSTV	1319.65	2	11	1320.84	0.745209	1320.69	0.412435	1320.69	0.512751	1320.71	0.758215	1321.59	1.43247	1321.18	0.336499	1321.17	2.67312	1321.11	0.533992	-0.0681531	-0.0449319	-0.0430058	-0.0360525
269	275	FANGLST	709.351	1	6	709.509	0.34063	709.403	0.669499	709.44	0.265269	709.455	0.686423	709.868	1.62585	709.612	0.610208	709.706	1.1529	709.648	0.410846	-0.0598205	-0.0346887	-0.0443512	-0.0320811
270	276	ANGLSTV	661.351	1	6	661.224	0.629457	661.192	0.167616	661.199	0.2275	661.167	1.12235	661.764	2.29305	661.464	0.638018	661.52	3.2315	661.463	1.19042	-0.0899295	-0.0452894	-0.0535075	-0.0493049
273	279	LSTVISG	676.388	1	6	675.773	1.40169	675.629	0.147493	675.659	0.441804	675.661	0.600651	675.842	0.651475	675.669	0.126312	675.64	0.123228	675.671	0.16639	-0.0115078	-0.00669161	0.00315113	-0.00167533
273	280	LSTVISGF	823.456	1	7	823.426	0.574549	823.621	0.496276	823.663	0.389124	823.488	0.858839	824.013	2.91549	823.862	1.10448	823.834	3.60075	823.833	1.06704	-0.0838771	-0.034374	-0.0244638	-0.0492723
274	280	STVISGF	710.372	1	6	710.674	0.446069	710.671	1.44727	710.742	0.71046	710.725	0.612539	711.046	1.4704	711.061	0.0891425	711.231	3.14339	711.091	1.01253	-0.0620237	-0.0649634	-0.0815409	-0.0610563
277	292	ISGFFGSTPNTTYGEN	1691.75	2	14	1691.92	0.0937732	1691.93	0.332475	1692	0.121516	1692.25	0.154563	1692.27	0.293867	1692.71	0.60917	1692.67	0.80747	1693.09	0.424815	-0.0250596	-0.0556235	-0.0474697	-0.0599049
280	292	FFGSTPNTTYGEN	1434.62	2	11	1435.37	0.284094	1435.29	0.542944	1435.34	0.720342	1435.34	0.73219	1435.99	0.900527	1436	0.434359	1436.14	0.0939639	1436.35	0.739156	-0.0559096	-0.0638976	-0.0728514	-0.0914743
281	292	FGSTPNTTYGEN	1287.55	2	10	1289.23	1.00119	1289.17	0.862813	1289.2	0.648017	1289.2	0.31112	1289.85	0.375205	1289.7	0.62422	1289.77	0.790436	1289.79	0.703395	-0.0623635	-0.0531448	-0.0570011	-0.0594035
282	292	GSTPNTTYGEN	1140.48	2	9	1140.4	0.209199	1140.37	0.672723	1140.4	0.247646	1140.56	0.561969	1140.72	1.04136	1141.08	2.04583	1140.81	0.393827	1141.45	0.805831	-0.0362043	-0.0795654	-0.0448067	-0.0984603
285	292	PNTTYGEN	895.379	1	6	895.496	0.591746	895.399	0.580778	895.51	0.569475	895.542	0.278533	896.035	1.01368	896.028	0.959463	896.123	1.29322	896.335	1.69122	-0.0898101	-0.104707	-0.102199	-0.132131
297	304	AITRVYST	910.499	2	7	911.177	0.172248	911.207	1.58729	911.438	1.59507	911.592	0.47239	911.612	0.790429	912.026	1.00779	912.192	0.544406	912.404	3.31073	-0.0621243	-0.116907	-0.107712	-0.116013
305	311	WVIGGAA	673.367	1	6	672.828	0.319378	672.8	0.272535	672.8	0.103045	672.806	0.0730967	672.899	0.781669	672.892	0.346085	672.834	0.420772	672.848	0.261623	-0.0118873	-0.0152786	-0.00565782	-0.00695856
305	312	WVIGGAAI	786.451	1	7	786.104	0.232877	786.051	0.28705	786.071	0.061704	786.08	0.420889	786.148	0.453253	786.19	0.410217	786.121	0.265924	786.193	0.53237	-0.00634124	-0.0198154	-0.00712043	-0.0160749
305	313	WVIGGAAIF	933.519	1	8	933.311	0.212888	933.33	0.599852	933.297	0.139737	933.327	0.112884	933.351	0.468622	933.373	1.00477	933.326	0.781037	933.321	0.411004	-0.00503412	-0.00532083	-0.00357127	0.000741865
305	313	WVIGGAAIF	933.519	2	8	933.265	0.336364	933.254	0.307803	933.253	0.35955	933.298	0.141405	933.299	0.37501	933.317	0.04787	933.274	0.647409	933.283	0.47007	-0.00427025	-0.00777363	-0.00256115	0.00185902
306	313	VIGGAAIF	747.44	1	7	747.039	0.255907	747.018	0.12961	747.022	0.328932	746.997	0.338571	747.139	0.878187	747.081	0.564564	747.1	0.0575378	747.151	0.279266	-0.0142884	-0.008987	-0.0111126	-0.0219781
307	313	IGGAAIF	648.371	1	6	647.633	0.223562	647.633	0.132804	647.673	0.684276	647.673	0.438488	647.66	0.526289	647.689	0.336198	647.686	0.358271	647.659	0.317131	-0.00461167	-0.00931956	-0.00206054	0.00235308
317	323	LSCVGKL	719.412	1	6	719.027	0.642892	719.077	0.884135	719.131	0.40504	719.298	1.16266	719.082	0.521743	719.252	1.01687	719.202	1.65417	719.376	2.14675	-0.00930022	-0.0292325	-0.0119723	-0.012985
317	323	LSCVGKL	719.412	2	6	719.199	0.261099	719.178	0.72331	719.28	0.747668	719.344	0.451895	719.27	0.821406	719.313	0.553399	719.295	0.438263	719.557	1.67625	-0.0118673	-0.0225609	-0.0024635	-0.0354908
317	325	LSCVGKLAA	861.486	1	8	861.301	0.996688	861.331	0.617925	861.462	0.429195	861.615	1.88763	861.319	1.65197	861.508	1.45896	861.58	0.927135	861.909	2.90047	-0.00223375	-0.022066	-0.0147619	-0.036689
317	325	LSCVGKLAA	861.486	2	8	861.686	0.511524	861.741	1.04205	861.894	1.33224	862.038	1.35601	861.744	1.98418	861.998	1.33463	862.058	0.423449	862.209	1.49536	-0.00733975	-0.0321293	-0.0204334	-0.0214133
317	326	LSCVGKLAAA	932.523	2	9	932.91	0.524027	933.056	0.541054	933.333	0.544368	933.456	1.40786	933.247	1.6703	933.434	0.490763	933.373	0.439246	933.669	0.890621	-0.0374332	-0.0419579	-0.00443733	-0.0236939
318	325	SCVGKLAA	748.402	1	7	748.042	0.0856102	748.061	0.541657	748.215	0.299194	748.327	1.47048	748.056	0.88021	748.27	0.683049	748.283	1.04929	748.611	2.16297	-0.00209405	-0.0298913	-0.00967014	-0.0406299
318	326	SCVGKLAAA	819.439	1	8	819.029	0.15047	819.052	0.614535	819.052	0.148691	819.093	0.85665	818.997	0.574326	819.118	0.795489	819.078	0.702397	819.162	0.573504	0.00389553	-0.00827218	-0.00324437	-0.00853783
318	326	SCVGKLAAA	819.439	2	8	819.326	0.823053	819.303	0.897341	819.375	1.39163	819.576	1.46079	819.315	1.80722	819.44	0.601234	819.472	1.27666	819.674	2.05852	0.00131919	-0.0170742	-0.0120444	-0.0121443
319	325	CVGKLAA	661.37	1	6	660.961	0.647614	661.023	0.302349	661.085	0.606655	661.253	1.56906	661.082	0.291727	661.195	0.654812	661.033	1.01883	661.263	1.05971	-0.0201238	-0.0287236	0.00868433	-0.00166106
319	326	CVGKLAAA	732.407	1	7	732.131	0.343057	732.075	0.189135	732.239	0.27112	732.325	1.45391	732.057	0.118712	732.219	0.490739	732.247	0.773509	732.322	0.963764	0.010588	-0.020536	-0.00116152	0.000528048
320	326	VGKLAAA	629.398	1	6	629.004	0.655906	628.989	0.577228	629.053	0.614627	629.183	1.58327	629.044	0.286327	629.085	1.42209	629.108	0.609368	629.232	1.59857	-0.00659233	-0.0159566	-0.00922771	-0.00818778
320	326	VGKLAAA	629.398	2	6	629.016	0.53059	629.028	1.21801	629.028	0.774967	629.117	0.752126	629.063	0.410248	629.093	0.869232	629.064	0.782296	629.248	2.20469	-0.00792417	-0.0107244	-0.00604025	-0.0218953
327	335	IQMIPLPVM	1041.58	2	6	1041.48	0.701747	1041.5	0.48446	1041.54	0.684795	1041.57	0.791248	1041.44	1.5457	1041.59	0.534694	1041.48	1.33583	1041.54	0.78249	0.007087	-0.0153832	0.0101606	0.0065315
327	337	IQMIPLPVMGG	1155.63	1	8	1155.59	1.19771	1155.5	1.84069	1155.61	0.73084	1155.66	0.729814	1155.63	1.26981	1155.69	0.561207	1155.58	1.38351	1155.69	0.667368	-0.00493852	-0.0239113	0.00358644	-0.00285892
327	337	IQMIPLPVMGG	1155.63	2	8	1155.79	0.786902	1155.74	1.12842	1155.79	0.821031	1155.85	0.273652	1155.86	1.76538	1155.9	0.630405	1155.78	0.806254	1155.86	0.875505	-0.00877506	-0.0205999	0.00219687	-0.00158892
327	339	IQMIPLPVMGGVS	1341.73	2	10	1342.02	0.382546	1342.04	0.534939	1342.08	0.293942	1342.11	0.277063	1342.07	1.27418	1342.13	0.609267	1342.03	0.566864	1342.06	0.681618	-0.0043924	-0.00911732	0.00453583	0.00422782
330	337	IPLPVMGG	783.443	1	5	783.383	0.245873	783.299	0.823384	783.374	0.223896	783.382	1.0307	783.359	0.900262	783.399	0.346807	783.344	0.298391	783.39	0.490538	0.00476067	-0.0199456	0.00592813	-0.00152653
330	339	IPLPVMGGVS	969.544	1	7	969.472	0.363479	969.383	0.536058	969.449	0.529866	969.453	0.25397	969.425	0.924607	969.499	0.401521	969.416	0.602634	969.479	0.50785	0.00681362	-0.0165348	0.00463914	-0.00368355
331	337	PLPVMGG	670.359	1	4	669.873	0.132033	669.778	0.752809	669.842	0.572735	669.888	0.979576	669.821	1.36503	669.887	1.33559	669.798	0.88061	669.822	1.38001	0.0130949	-0.0272749	0.0111899	0.0166312
341	347	LLYGVIG	734.445	1	6	733.951	0.073561	733.978	0.331425	733.959	0.191717	734.056	0.0234135	734.016	0.802891	734.071	0.864372	734.023	0.250274	734.075	0.079896	-0.0107021	-0.0154566	-0.0107245	-0.00321528
341	350	LLYGVIGASG	949.535	1	9	949.265	0.693345	949.286	0.539921	949.307	0.537927	949.369	0.287048	949.314	0.972125	949.31	0.834367	949.314	0.861186	949.51	1.05181	-0.00540469	-0.00272439	-0.000727583	-0.0156992
341	350	LLYGVIGASG	949.535	2	9	948.919	0.11194	948.935	0.29679	948.934	0.186631	949.112	3.64321	948.919	0.366323	948.942	0.278413	948.923	0.269988	948.992	0.221259	-9.16667e-06	-0.000809833	0.00121372	0.0134045
341	353	LLYGVIGASGIRV	1317.79	2	12	1318.02	0.223108	1318.04	0.260543	1318.07	0.117742	1318.27	0.727842	1318.18	0.522342	1318.21	0.690719	1318.19	0.34932	1318.35	0.706534	-0.0133977	-0.0142016	-0.0105917	-0.00674344
342	350	LYGVIGASG	836.451	1	8	836.137	0.0609418	836.14	0.297824	836.218	0.240149	836.288	0.419085	836.211	0.259962	836.211	0.109501	836.261	0.183066	836.51	1.28238	-0.00918575	-0.00889875	-0.00537042	-0.0277471
342	353	LYGVIGASGIRV	1204.7	2	11	1205.11	0.258378	1205.04	0.301287	1205.23	0.681147	1205.37	0.662058	1205.23	0.727694	1205.36	0.660259	1205.28	0.523937	1205.66	1.03172	-0.0112353	-0.0289092	-0.00417479	-0.0269765
343	350	YGVIGASG	723.367	1	7	723.238	0.0939391	723.219	0.669456	723.325	0.384046	723.405	0.319174	723.336	0.818907	723.362	0.331898	723.37	0.111008	723.6	1.06266	-0.0140302	-0.0205114	-0.00642833	-0.0279109
343	353	YGVIGASGIRV	1091.62	2	10	1092.29	0.334699	1092.38	0.421436	1092.53	0.445292	1092.69	0.346542	1092.65	1.46324	1092.77	0.544339	1092.77	0.0996079	1093.09	1.38412	-0.0360241	-0.0390455	-0.0239777	-0.0404738
354	361	LIESKVDY	966.514	2	7	966.883	0.258761	966.927	1.6509	966.976	0.830413	966.983	0.884487	966.965	1.14276	967.038	0.8269	966.983	0.209725	967.057	1.10525	-0.0117244	-0.0159311	-0.000891143	-0.0105121
354	366	LIESKVDYNKAQN	1521.79	3	12	1524.33	0.566077	1523.94	2.94774	1524.38	2.7903	1524.44	0.266552	1524.36	2.02252	1524.62	1.98655	1524.66	1.04028	1524.69	2.44267	-0.00309075	-0.0565811	-0.0229409	-0.0213049
355	366	IESKVDYNKAQN	1408.71	2	11	1410.48	1.70107	1409.86	2.64976	1410.26	2.22959	1410.24	0.85174	1410.59	3.60913	1410.53	2.0039	1410.47	0.94466	1410.54	4.05434	-0.00996364	-0.0607273	-0.0184832	-0.0268199
356	366	ESKVDYNKAQN	1295.62	2	10	1297.16	1.23724	1296.56	3.29313	1297.04	2.07471	1297.11	0.685976	1297.27	2.91455	1297.38	2.30551	1297.31	0.98773	1297.32	4.12964	-0.0116689	-0.0820199	-0.0266873	-0.0208072
357	366	SKVDYNKAQN	1166.58	2	9	1167.69	2.1477	1167.15	1.89067	1167.6	2.72496	1167.48	1.44103	1167.76	3.03745	1167.68	2.58611	1167.62	2.38517	1168.14	4.1421	-0.00778874	-0.0596334	-0.00214778	-0.0727296
357	367	SKVDYNKAQNL	1279.66	2	10	1280.93	0.855627	1280.42	3.22549	1280.86	2.15614	1280.83	0.292884	1281.12	3.55825	1281.17	3.08011	1281.03	1.89377	1281.53	4.08534	-0.0189373	-0.0751223	-0.0169695	-0.0693673
373	379	ILIIGVS	714.476	1	6	713.936	0.103219	713.922	0.432859	713.938	0.438666	713.984	0.121361	713.948	0.620938	713.93	0.62672	713.949	0.274533	713.95	0.398998	-0.00198417	-0.00131683	-0.00179401	0.00559894
373	381	ILIIGVSGA	842.535	1	8	842.192	0.19821	842.193	0.166608	842.203	0.407811	842.203	0.0723142	842.152	0.42566	842.19	0.260414	842.208	0.173156	842.125	0.394357	0.0049734	0.000374448	-0.000567958	0.00966075
373	386	ILIIGVSGAKVNIG	1353.85	2	13	1354.01	0.476769	1353.93	0.262125	1353.95	0.256979	1353.99	0.252744	1353.95	0.39513	1354.02	0.38733	1353.96	0.141099	1354.02	0.174262	0.00441792	-0.00740227	-0.000718077	-0.00187928
373	387	ILIIGVSGAKVNIGA	1424.88	2	14	1425.35	0.296629	1425.26	0.288022	1425.36	0.328808	1425.33	0.315459	1425.32	0.603853	1425.36	0.0881523	1425.33	0.0789756	1425.39	0.110251	0.00189781	-0.00756431	0.00222881	-0.00408493
373	389	ILIIGVSGAKVNIGAAE	1624.96	2	16	1625.42	0.159454	1625.24	0.0635055	1625.31	0.248352	1625.23	0.258174	1625.36	0.443315	1625.38	0.249142	1625.3	0.246439	1625.42	0.856884	0.00383329	-0.00868792	0.000640625	-0.0122763
374	386	LIIGVSGAKVNIG	1240.76	2	12	1240.98	0.104222	1240.9	0.261601	1241.01	0.20814	1240.99	0.544172	1240.92	0.302799	1241.01	0.43829	1240.99	0.661167	1241.2	0.962828	0.00449672	-0.00928222	0.00168944	-0.0176437
374	387	LIIGVSGAKVNIGA	1311.8	2	13	1312.37	0.506922	1312.22	0.209745	1312.4	0.393735	1312.37	0.822276	1312.31	0.408667	1312.39	0.466746	1312.39	0.635642	1312.54	0.962761	0.00483133	-0.0132659	0.000684718	-0.013361
374	390	LIIGVSGAKVNIGAAEL	1624.96	2	16	1625.74	0.464543	1625.41	0.433239	1625.63	1.10276	1625.74	1.32325	1625.62	0.680921	1625.79	0.888954	1625.76	0.515316	1626.21	2.81455	0.00697123	-0.0236361	-0.00795449	-0.029437
374	390	LIIGVSGAKVNIGAAEL	1624.96	3	16	1625.53	0.290181	1625.27	0.240319	1625.24	0.305593	1625.23	0.387162	1625.38	0.695778	1625.39	0.208964	1625.28	0.506674	1625.57	0.829803	0.00932634	-0.00749864	-0.00289208	-0.0212711
375	381	IIGVSGA	616.366	1	6	616.104	0.36608	616.038	0.437855	616.116	0.125717	616.114	0.947514	616.026	0.315734	616.052	0.673125	616.152	0.443554	616.271	1.08742	0.0129658	-0.00239689	-0.00598894	-0.026166
375	386	IIGVSGAKVNIG	1127.68	2	11	1128.21	0.20019	1128.08	0.885634	1128.23	0.559025	1128.32	0.620042	1128.15	0.362079	1128.23	0.451787	1128.31	0.244274	1128.65	1.65796	0.0062423	-0.0143293	-0.00793533	-0.0302635
375	387	IIGVSGAKVNIGA	1198.72	2	12	1199.78	0.586921	1199.61	0.770363	1199.8	0.980839	1199.96	0.28362	1199.66	0.356068	1199.91	0.518986	1199.97	1.32553	1200.47	1.75661	0.0098825	-0.0247894	-0.0149206	-0.0420959
375	388	IIGVSGAKVNIGAA	1269.75	2	13	1270.19	1.08409	1269.8	0.444816	1269.81	0.200868	1269.76	0.306504	1270.03	0.108732	1270.32	1.34604	1270.03	0.415071	1270.04	0.643446	0.0119285	-0.0395724	-0.0173102	-0.0217468
375	389	IIGVSGAKVNIGAAE	1398.8	2	14	1399.92	0.33621	1399.62	1.24485	1400.02	1.49459	1400.12	0.614637	1399.85	0.686018	1400.06	0.398439	1400.15	0.689399	1400.73	1.72999	0.00489062	-0.031098	-0.00909752	-0.043676
377	387	GVSGAKVNIGA	972.547	1	10	972.495	0.0440386	972.395	0.205408	972.296	0.172523	972.398	0.332693	972.547	0.822276	972.4	0.545811	972.316	0.0889433	972.473	1.30139	-0.0051498	-0.000577233	-0.00197213	-0.00750713
378	390	VSGAKVNIGAAEL	1228.69	2	12	1229.18	0.405452	1228.94	0.694419	1229.22	0.738907	1229.09	0.695399	1229.09	0.894891	1229.21	0.147084	1229.29	0.651043	1229.67	1.60017	0.00795983	-0.0223501	-0.00557594	-0.0482633
380	390	GAKVNIGAAEL	1042.59	2	10	1042.77	0.591023	1042.4	0.544946	1042.38	0.265143	1042.44	0.519481	1042.87	1.90639	1042.67	1.13728	1042.41	0.0251451	1042.46	0.77972	-0.010506	-0.0273909	-0.003076	-0.0016648
381	390	AKVNIGAAEL	985.568	2	9	985.61	0.41381	985.474	0.749897	985.463	0.296495	985.451	0.0547055	985.572	1.24535	985.55	0.30275	985.511	0.538353	985.548	0.521014	0.00414548	-0.00842811	-0.00537511	-0.0108353
396	402	ATIVGIG	630.382	1	6	630.042	0.438588	630.111	0.478404	630.116	0.662367	630.127	0.764055	630.034	0.589326	630.128	0.978977	630.153	0.3297	630.197	0.846238	0.00126586	-0.00288717	-0.0061005	-0.0116314
396	403	ATIVGIGL	743.466	1	7	742.892	0.374448	742.879	0.218014	742.896	0.443237	742.908	0.152803	742.909	0.377424	742.876	0.39051	742.9	0.156922	742.932	0.217615	-0.00232075	0.000364476	-0.000522095	-0.00346094
406	413	IFKLISVL	932.618	2	7	933.3	0.622687	933.403	1.66863	933.463	0.997253	933.49	2.68256	933.224	3.07516	933.671	1.40536	933.709	1.27758	933.769	3.48749	0.0107292	-0.0384021	-0.0352096	-0.0398456
408	417	KLISVLRPEE	1183.7	2	8	1184.99	0.849478	1184.98	2.50624	1185.31	1.46907	1185.31	2.12453	1185.01	1.98936	1185.37	1.62276	1185.45	1.01015	1185.55	6.14786	-0.00265883	-0.0484643	-0.0181957	-0.0292702
411	417	SVLRPEE	829.441	1	5	829.872	1.6662	829.857	2.7927	829.968	1.66202	829.998	1.44601	829.936	2.73927	830.112	2.14948	830.149	2.32606	830.16	6.13322	-0.0127391	-0.0511903	-0.0362832	-0.0325099
421	429	DAEDADITD	964.374	1	8	966.768	1.54064	966.236	5.01555	966.318	3.96195	966.369	0.461388	966.856	2.44881	966.8	2.39261	966.408	2.42409	966.753	1.33532	-0.0110231	-0.0705311	-0.0111477	-0.0479429
421	432	DAEDADITDKAL	1276.59	2	11	1280.64	0.529317	1280.17	2.72221	1280.23	1.55538	1280.45	0.33525	1280.49	1.17791	1280.79	1.70783	1280.59	0.493544	1280.54	0.120391	0.0137842	-0.0560073	-0.0321283	-0.00822879
421	433	DAEDADITDKALE	1405.63	2	12	1410.21	0.458033	1409.74	1.85633	1409.81	1.56256	1409.82	0.940343	1410	1.59028	1410.35	2.39013	1410.16	0.588646	1410.04	0.205523	0.0176398	-0.0502456	-0.029791	-0.0185789
423	429	EDADITD	778.31	1	6	779.741	0.57448	779.255	3.38174	779.221	3.08497	779.229	2.11832	779.65	1.92799	779.588	2.15208	779.505	1.55694	779.736	0.5994	0.0151351	-0.0553918	-0.0472382	-0.0843499
423	432	EDADITDKAL	1090.53	1	9	1094.77	0.826349	1094.68	0.190033	1094.95	0.256416	1094.63	0.325351	1095.01	0.513662	1094.95	1.63806	1094.59	0.0217251	1094.65	1.24638	-0.025929	-0.0298106	0.0403144	-0.00253707
423	433	EDADITDKALE	1219.57	2	10	1223.54	0.321012	1223.18	4.35981	1223.33	3.06102	1223.3	2.10806	1223.66	2.32623	1223.68	2.12564	1223.53	0.968363	1223.4	0.988344	-0.0117536	-0.0494297	-0.0205452	-0.0105649
424	433	DADITDKALE	1090.53	2	9	1094	1.70489	1093.56	3.54663	1093.55	1.84387	1093.81	1.68189	1094.14	1.82437	1094.02	1.10547	1094.09	0.387933	1094.04	1.05105	-0.0147534	-0.0508261	-0.06057	-0.0258094
425	432	ADITDKAL	846.457	1	7	848.943	3.69122	848.738	5.7954	848.839	3.8119	848.797	3.22517	849.038	3.37004	849.148	3.31884	849.113	0.766675	848.996	2.35352	-0.0135199	-0.0585505	-0.0391551	-0.0284568
425	432	ADITDKAL	846.457	2	7	849.017	1.78968	848.88	2.83761	848.947	2.38705	848.916	1.71994	849.098	1.77379	849.162	1.17163	849.084	0.768269	849.1	1.85083	-0.0115324	-0.0402466	-0.0195369	-0.026332
425	434	ADITDKALEV	1074.57	2	9	1077.99	1.48468	1077.74	4.67211	1077.59	2.81806	1077.89	1.40517	1078.05	2.7336	1078.22	2.012	1078.09	0.689962	1077.95	0.570975	-0.00635496	-0.053139	-0.0555685	-0.00624911
426	432	DITDKAL	775.42	1	6	777.636	0.38458	777.392	4.76349	777.499	4.56106	777.423	2.14194	777.698	2.98633	777.686	1.97245	777.621	1.469	777.563	0.0864874	-0.0103249	-0.0489093	-0.0203735	-0.0232865
426	433	DITDKALE	904.462	1	7	907.166	0.777246	906.828	4.84734	906.977	2.79474	906.947	2.69832	907.242	2.48081	907.262	1.79991	907.159	1.73312	907.203	2.81501	-0.0108874	-0.0620856	-0.0259976	-0.0365712
426	433	DITDKALE	904.462	2	7	907.106	0.61377	906.695	5.62291	906.836	4.14652	906.851	1.83101	907.135	3.8656	907.156	2.59861	907.119	0.853224	907.065	2.07133	-0.00414086	-0.0659214	-0.040416	-0.0306254
427	433	ITDKALE	789.435	2	6	791.403	0.887343	791.159	4.53158	791.249	3.8723	791.194	1.41056	791.461	2.45005	791.505	2.18698	791.371	0.678197	791.37	0.90162	-0.00955511	-0.0577273	-0.0203394	-0.0291999
