# Supplementary material for: Interdomain-linkers control conformational transitions in the SLC23 elevator transporter UraA
Source: Nat Commun. 2024 Aug 30;15:7518. doi: 10.1038/s41467-024-51814-8 (PMC11362169; doi:10.1038/s41467-024-51814-8)
Supplement: Supplementary file 6 — Supplementary Data 3 [file 41467_2024_51814_MOESM6_ESM.xlsx]

## Sheet: 20220517_E_coli_UraA_G320P_sec_
Start	End	Sequence	MHP	z	MaxUptake	Av.Decon.Mass binding 0.5	RSD[%] binding 0.5	Av.Decon.Mass binding 6	RSD[%] binding 6	Av.Decon.Mass binding 15	RSD[%] binding 15	Av.Decon.Mass binding 45	RSD[%] binding 45	Av.Decon.Mass control 0.5	RSD[%] control 0.5	Av.Decon.Mass control 6	RSD[%] control 6	Av.Decon.Mass control 15	RSD[%] control 15	Av.Decon.Mass control 45	RSD[%] control 45	Rel.Uptake.Diff 0.5	Rel.Uptake.Diff 6	Rel.Uptake.Diff 15	Rel.Uptake.Diff 45
2	15	STRRAIGVSERPPL	1538.88	3	11	1540.76	0.136593	1540.8	0.137866	1540.76	0.28906	1540.81	0.353475	1540.81	0.267185	1540.83	0.371478	1540.85	0.230162	1541.03	0.199997	-0.00494816	-0.00238382	-0.00751173	-0.0203382
2	18	STRRAIGVSERPPLLQT	1881.07	3	14	1883.35	0.297524	1884.11	0.441652	1884.27	0.0972547	1884.62	1.21491	1883.86	0.546706	1884.55	0.419201	1885.03	2.02338	1885.2	0.131537	-0.0363266	-0.0315136	-0.0542716	-0.0413709
9	16	VSERPPLL	910.536	2	5	910.914	0.316659	911.237	0.523948	911.467	0.357862	911.501	0.713038	911.34	0.629174	911.628	1.26871	911.687	1.60084	911.627	0.279202	-0.0850886	-0.0782611	-0.0439141	-0.0251732
9	18	VSERPPLLQT	1139.64	2	7	1139.8	0.184682	1140	1.11698	1140.05	0.619115	1140.15	0.686386	1140.03	0.617482	1140.2	1.24884	1140.44	2.87435	1140.58	0.573047	-0.0327253	-0.0286258	-0.0549923	-0.0618585
17	23	QTIPLSL	771.461	1	5	771.232	0.333861	771.317	0.536371	771.504	0.163932	771.741	0.372703	771.337	0.383307	771.7	0.583459	772.031	1.79069	772.41	0.991798	-0.0208663	-0.0765969	-0.105543	-0.133919
17	26	QTIPLSLQHL	1149.66	2	8	1150.2	0.313123	1150.25	0.175879	1150.46	0.490287	1150.67	0.297414	1150.34	0.175884	1150.75	0.273803	1151.17	1.24378	1151.62	0.392609	-0.0180611	-0.0622916	-0.0887946	-0.119221
17	28	QTIPLSLQHLFA	1367.77	2	10	1367.78	0.208311	1367.83	0.214991	1367.96	0.165458	1368.15	1.38549	1367.83	0.24372	1367.97	0.505855	1368.2	2.05518	1368.66	0.392546	-0.00535367	-0.0142244	-0.0243922	-0.0515019
19	26	IPLSLQHL	920.556	2	6	920.645	0.459221	920.642	2.73389	920.781	0.51277	920.912	0.251747	920.757	0.500346	920.985	0.987929	921.267	0.988672	921.619	0.579235	-0.0186807	-0.0570745	-0.0810458	-0.117853
20	26	PLSLQHL	807.472	1	5	807.096	0.413142	807.143	0.240336	807.234	0.588567	807.407	0.374242	807.146	0.782902	807.341	1.20124	807.611	1.30913	807.923	0.711197	-0.00999515	-0.0395855	-0.0754454	-0.103279
20	26	PLSLQHL	807.472	2	5	807.134	0.060471	807.143	0.426133	807.257	0.532471	807.381	0.298465	807.181	0.462603	807.332	0.764705	807.606	1.82648	807.962	0.99477	-0.0092494	-0.0377627	-0.0696358	-0.116185
21	26	LSLQHL	710.42	1	5	709.924	0.625582	709.966	0.255945	710.135	0.541875	710.362	0.223322	709.988	0.888605	710.065	0.728229	710.497	1.20926	710.801	0.715725	-0.0129494	-0.0197059	-0.0722752	-0.0878527
23	35	LQHLFAMFGATVL	1447.78	2	12	1447.9	0.106289	1447.86	0.0720634	1447.85	0.341792	1447.94	0.181252	1447.99	0.422435	1448.01	0.292356	1448.02	0.370669	1448.07	0.194207	-0.00781908	-0.0123185	-0.0144058	-0.0107143
29	35	MFGATVL	738.385	1	6	738.262	0.405221	738.221	0.393737	738.198	0.243588	738.252	0.288228	738.402	1.49156	738.656	1.127	738.808	1.70698	739.02	1.16412	-0.0233462	-0.072562	-0.101723	-0.127895
30	35	FGATVL	607.345	1	5	606.872	0.268543	606.83	0.211749	606.857	0.230373	606.865	0.532618	607.008	1.4479	607.251	0.903562	607.406	1.50163	607.736	1.30585	-0.0271287	-0.0843107	-0.109859	-0.174286
31	36	GATVLV	559.345	1	5	558.702	0.251313	558.687	0.226546	558.678	0.0908588	558.734	0.094689	558.758	0.835175	559.091	0.560084	559.261	1.30082	559.371	1.98355	-0.0111237	-0.0808119	-0.116705	-0.127369
31	39	GATVLVPVL	868.55	1	7	868	0.235945	868.003	0.374435	867.998	0.126166	868.002	0.261381	868.128	0.861821	868.337	1.50595	868.416	1.88451	868.221	1.754	-0.0182145	-0.0477705	-0.0598031	-0.0311761
33	39	TVLVPVL	740.492	1	5	739.891	0.633756	739.878	0.94473	739.862	0.490115	739.877	0.336662	739.99	1.38592	740.116	1.06611	740.416	0.530721	740.439	1.82631	-0.0197919	-0.0475969	-0.110902	-0.112452
34	39	VLVPVL	639.444	1	4	638.962	0.388165	638.951	0.296294	638.957	0.359418	638.957	0.229757	639.119	1.52638	639.233	2.81597	639.254	1.53755	639.5	1.71942	-0.0390879	-0.0704763	-0.0741938	-0.135925
34	40	VLVPVLF	786.512	1	5	786.003	0.224863	785.956	0.192466	785.973	0.477944	785.975	0.625176	786.076	1.35405	786.207	2.0221	786.282	0.907408	786.208	1.61524	-0.0146879	-0.0501774	-0.0617494	-0.0465279
36	48	VPVLFHINPATVL	1419.84	2	10	1419.99	0.962031	1420.02	0.500102	1419.99	0.412367	1420.21	0.167916	1420.03	1.04094	1420.57	1.02283	1420.91	2.45753	1420.79	1.08245	-0.00436252	-0.0550567	-0.0920376	-0.0571798
40	48	FHINPATVL	1011.56	2	7	1011.81	0.908399	1011.96	0.522215	1011.99	0.545852	1012.07	0.409529	1011.93	0.961754	1012.11	0.580199	1012.18	1.13534	1012.34	0.241093	-0.0171496	-0.0208908	-0.0275561	-0.0393841
40	49	FHINPATVLL	1124.65	2	8	1124.56	0.597019	1124.65	0.475976	1124.6	0.329491	1124.8	0.580146	1124.54	1.2468	1124.74	0.76853	1124.79	1.06485	1124.84	0.792961	0.00231644	-0.0122395	-0.0246173	-0.00544269
41	46	HINPAT	652.341	1	4	651.927	1.36945	651.971	1.24445	651.985	0.742399	652.076	0.82655	651.905	0.966066	652.106	1.78864	652.183	2.40832	652.26	1.20231	0.00549942	-0.0339301	-0.0494129	-0.0460978
41	48	HINPATVL	864.494	1	6	864.355	0.737845	864.482	0.321563	864.475	0.62429	864.567	0.400941	864.409	0.87629	864.634	1.15716	864.691	1.13121	864.775	0.777051	-0.00900508	-0.0253403	-0.0360611	-0.0347127
41	48	HINPATVL	864.494	2	6	864.216	1.02157	864.355	0.968655	864.352	0.572939	864.445	0.374471	864.261	0.950913	864.481	1.54218	864.512	1.49983	864.587	0.600807	-0.00749783	-0.0210318	-0.0265801	-0.0236518
49	56	LFNGIGTL	834.472	1	7	834.329	0.156157	834.343	0.192185	834.311	0.547423	834.324	0.44988	834.377	0.559234	834.369	0.281523	834.328	0.78806	834.35	0.270185	-0.00686804	-0.00361986	-0.0024	-0.00380075
49	56	LFNGIGTL	834.472	2	7	834.191	0.145544	834.186	0.272511	834.176	0.214313	834.174	0.419847	834.206	0.249038	834.209	0.0738129	834.178	0.27249	834.189	0.261872	-0.00200364	-0.00322248	-0.000161643	-0.002156
49	57	LFNGIGTLL	947.556	1	8	947.159	0.155255	947.109	0.876488	947.148	0.1119	947.151	0.401123	947.147	0.250595	947.129	0.487381	947.136	0.309649	947.147	0.417066	0.00158747	-0.002505	0.00155425	0.000493187
49	57	LFNGIGTLL	947.556	2	8	947.303	0.339772	947.246	0.573559	947.284	0.348929	947.236	0.354172	947.301	0.517062	947.253	0.794309	947.267	0.34298	947.27	0.454943	0.00026575	-0.00085125	0.0020845	-0.00420162
50	56	FNGIGTL	721.388	1	6	720.92	0.159872	720.892	0.111277	720.914	0.477244	720.893	0.0703779	720.927	0.356768	720.913	0.217942	720.906	0.069061	720.92	0.195047	-0.00128138	-0.00358056	0.00131996	-0.00439611
60	70	FICKGKIPAYL	1252.71	2	9	1253.04	0.191482	1252.95	1.38099	1252.99	0.331604	1253.01	0.576489	1253.08	0.41741	1253.02	1.1907	1253.03	0.510509	1253.06	0.245217	-0.00437378	-0.00737289	-0.00363222	-0.00589761
60	70	FICKGKIPAYL	1252.71	3	9	1253.28	0.247291	1253.14	0.700467	1253.2	0.589712	1253.22	0.436601	1253.28	0.519212	1253.23	0.996524	1253.23	0.362171	1253.23	0.347963	-0.000432333	-0.0101955	-0.00374383	-0.00112742
60	73	FICKGKIPAYLGSS	1483.8	2	12	1484.11	0.0335297	1484.04	0.0646709	1484.06	0.13364	1484.06	0.297748	1484.13	0.217756	1484.09	0.56309	1484.14	0.380115	1484.25	0.272891	-0.00184308	-0.00428443	-0.00659367	-0.0161602
60	73	FICKGKIPAYLGSS	1483.8	3	12	1484.2	0.226039	1484.15	0.245108	1484.12	0.242098	1484.13	0.20627	1484.16	0.249854	1484.19	0.197937	1484.22	0.323286	1484.29	0.207075	0.00368138	-0.00335504	-0.00820931	-0.0131551
60	74	FICKGKIPAYLGSSF	1630.87	2	13	1631.47	0.0754075	1631.42	0.334236	1631.44	0.336623	1631.49	0.453988	1631.56	0.223529	1631.57	0.40668	1631.62	0.176704	1631.7	0.333615	-0.00703835	-0.0118537	-0.0134963	-0.0162682
60	74	FICKGKIPAYLGSSF	1630.87	3	13	1631.75	0.126409	1631.7	0.259266	1631.72	0.356682	1631.75	0.20115	1631.81	0.215452	1631.8	0.349779	1631.88	0.188892	1631.9	0.345776	-0.00448662	-0.00825894	-0.0125345	-0.0116334
61	70	ICKGKIPAYL	1105.64	2	8	1105.53	0.323523	1105.56	0.224223	1105.53	0.356433	1105.54	0.20853	1105.6	0.397716	1105.53	0.502106	1105.53	0.233358	1105.57	0.359853	-0.00845475	0.0037845	0.000747438	-0.00448444
61	70	ICKGKIPAYL	1105.64	3	8	1105.54	0.416814	1105.43	0.245074	1105.47	0.329077	1105.49	0.652363	1105.5	0.812636	1105.44	0.545916	1105.4	1.10044	1105.46	0.535584	0.00476175	-0.000454594	0.00768778	0.0045045
61	73	ICKGKIPAYLGSS	1336.73	2	11	1336.81	0.132563	1336.76	0.330394	1336.77	0.17395	1336.77	0.218996	1336.82	0.176699	1336.81	0.204167	1336.83	0.367218	1336.95	0.152522	-0.00121864	-0.00491236	-0.00495091	-0.016737
61	74	ICKGKIPAYLGSSF	1483.8	3	12	1484.27	0.143517	1484.2	0.142984	1484.22	0.212673	1484.27	0.189927	1484.37	0.164625	1484.39	0.121785	1484.42	0.270797	1484.56	0.136307	-0.00905044	-0.0160255	-0.0167247	-0.0242727
62	74	CKGKIPAYLGSSF	1370.71	2	11	1370.8	0.385065	1370.56	0.111248	1370.79	0.123843	1370.81	0.632884	1370.91	0.164451	1370.95	1.3501	1370.9	0.56464	1370.91	0.637173	-0.00999618	-0.0349149	-0.0100495	-0.00941853
74	81	FAFISPVL	893.513	1	6	893.067	0.405164	893.091	0.277102	893.063	0.597948	893.091	0.396103	893.081	0.525996	893.103	0.453612	893.074	0.578798	893.097	0.275858	-0.00242004	-0.00200774	-0.00187346	-0.000927208
75	81	AFISPVL	746.445	1	5	746.337	0.492135	746.322	0.510973	746.349	0.293913	746.38	0.523746	746.366	0.38079	746.418	0.582473	746.412	0.269835	746.448	0.655749	-0.00573935	-0.0192842	-0.0124576	-0.0135782
76	81	FISPVL	675.408	1	4	675.098	0.378948	675.071	0.140426	675.1	0.323081	675.095	0.50043	675.109	0.523656	675.143	0.360986	675.138	0.531161	675.17	0.81807	-0.00284531	-0.0179222	-0.00955788	-0.0188536
82	87	LLLPLG	625.428	1	4	624.99	0.818884	624.933	0.646035	624.965	0.307239	624.966	1.11854	624.999	0.648867	625.027	0.513408	625.012	0.609338	624.961	0.930826	-0.00212681	-0.0234529	-0.011815	0.00106308
82	88	LLLPLGY	788.492	1	5	788.142	0.809524	788.146	0.679547	788.124	1.28886	788.189	0.0713147	788.174	1.15266	788.211	1.07186	788.186	0.43969	788.117	0.292041	-0.0064668	-0.0129351	-0.0123032	0.0144465
82	88	LLLPLGY	788.492	2	5	788.036	0.5423	788.021	0.437267	787.997	0.518553	788.02	0.395819	788.064	0.791021	788.072	0.637391	788.059	1.12958	787.983	0.788737	-0.0056694	-0.0101847	-0.0124368	0.00733227
83	89	LLPLGYE	804.45	1	5	803.971	1.08637	803.899	1.08324	803.919	0.669087	803.959	0.0724698	803.975	1.12009	803.972	0.998628	803.995	0.896767	803.975	0.381182	-0.00079785	-0.014611	-0.015222	-0.00313767
84	89	LPLGYE	691.366	1	4	691.1	1.40773	691.186	0.891359	691.23	0.311035	691.356	0.84353	691.16	1.06206	691.392	1.04159	691.578	4.78641	691.561	1.17137	-0.0151505	-0.0514608	-0.0870595	-0.0512517
90	95	VALGGF	563.319	1	5	563.007	0.233533	562.977	0.191802	562.984	0.245716	562.981	0.285704	563.029	0.421401	563.029	0.513097	563.011	0.505177	563.016	0.471631	-0.0045095	-0.0104197	-0.0055035	-0.00715425
108	117	IVKKAGTGWL	1072.65	2	9	1073.54	0.703214	1073.89	0.262462	1073.93	0.156128	1074.08	0.391507	1073.96	0.351008	1074.24	0.856856	1074.44	1.96857	1074.49	0.534458	-0.0464267	-0.038603	-0.0561004	-0.0448638
118	126	DVLFPPAAM	960.486	1	6	960.272	1.31324	960.199	0.719043	960.191	0.741949	960.244	0.825453	960.296	1.48863	960.33	1.77697	960.283	1.00495	960.265	1.59449	-0.00403692	-0.021885	-0.0153014	-0.00344296
118	126	DVLFPPAAM	960.486	2	6	960.312	0.889306	960.336	0.441425	960.303	0.669769	960.317	0.699887	960.343	1.12435	960.412	1.13537	960.329	0.350365	960.385	0.927445	-0.00517492	-0.0127156	-0.00427642	-0.0114334
118	127	DVLFPPAAMG	1017.51	1	7	1017.29	1.0555	1017.23	0.789349	1017.22	0.172574	1017.29	0.925296	1017.33	1.01093	1017.37	1.5486	1017.31	0.525103	1017.23	0.374432	-0.00647514	-0.0203666	-0.0127714	0.00799129
118	127	DVLFPPAAMG	1017.51	2	7	1017.24	0.549373	1017.25	0.186564	1017.21	0.480558	1017.26	0.248261	1017.25	0.554509	1017.28	0.871382	1017.24	0.255928	1017.22	0.332132	-0.00169229	-0.00420924	-0.0042715	0.00673829
118	128	DVLFPPAAMGA	1088.54	1	8	1088.4	0.61615	1088.27	0.829364	1088.31	0.351537	1088.33	0.584897	1088.41	1.71103	1088.47	1.33567	1088.4	0.515919	1088.39	1.09656	-0.00128341	-0.0249056	-0.0110098	-0.00773303
118	128	DVLFPPAAMGA	1088.54	2	8	1088.49	0.667188	1088.49	0.338508	1088.47	0.173604	1088.48	0.588004	1088.53	0.727701	1088.54	0.560072	1088.51	1.04135	1088.51	0.975901	-0.0048225	-0.00622983	-0.00464669	-0.00357487
121	127	FPPAAMG	690.328	1	4	689.86	0.372939	689.895	0.489447	689.876	0.49815	689.961	0.451224	689.867	0.702568	689.927	0.349222	689.912	1.01011	689.983	0.695589	-0.00161335	-0.00798142	-0.0090775	-0.00546179
122	127	PPAAMG	543.26	1	3	542.685	0.972814	542.671	0.628087	542.67	0.0754036	542.66	0.83902	542.715	1.35787	542.73	1.58689	542.695	1.26763	542.697	1.62986	-0.00999175	-0.0196082	-0.0081515	-0.0123527
122	128	PPAAMGA	614.297	1	4	613.717	0.615367	613.73	0.712527	613.712	0.797706	613.736	0.309154	613.74	0.823154	613.783	1.0699	613.755	0.680409	613.737	0.267335	-0.00579621	-0.0132218	-0.0108315	-0.00038225
127	132	GAIVAV	529.334	1	5	528.662	0.132503	528.706	0.505876	528.672	0.448866	528.72	0.157776	528.583	0.294093	528.58	0.396569	528.575	0.25402	528.597	0.0705462	0.0158262	0.0252975	0.0193896	0.0247287
128	134	AIVAVIG	642.418	1	6	641.729	0.18292	641.776	0.0394054	641.726	0.0232728	641.749	0.125112	641.764	0.710596	641.772	0.809339	641.752	0.370909	641.741	0.319307	-0.00581492	0.000576333	-0.00436843	0.00134296
129	134	IVAVIG	571.381	1	5	570.744	0.213642	570.746	0.325296	570.751	0.213426	570.674	0.213504	570.758	0.284087	570.679	0.178888	570.672	0.225224	570.683	0.174374	-0.0028183	0.0134739	0.01581	-0.00176565
131	136	AVIGLE	601.356	1	5	600.821	0.818868	600.78	0.564589	600.77	0.450164	600.888	0.302975	600.836	0.360222	600.821	0.916275	600.613	0.249271	600.812	0.12416	-0.0031146	-0.00827795	0.0314807	0.0150498
131	137	AVIGLEL	714.44	1	6	713.922	0.162548	713.901	0.123913	713.915	0.132621	713.92	0.317073	713.923	0.373687	713.931	0.115023	713.907	0.323589	713.964	0.111144	-0.000217792	-0.00504178	0.00120221	-0.00737804
132	137	VIGLEL	643.403	1	5	642.908	0.269218	642.93	0.0732432	642.92	0.317514	642.931	0.429805	642.94	0.396285	642.949	0.331186	642.943	0.376066	642.99	0.256026	-0.0062932	-0.0038632	-0.00465377	-0.0118671
135	141	LELAGVA	672.393	1	6	671.67	0.600957	671.706	0.206455	671.707	0.222518	671.772	0.375725	671.666	0.518142	671.719	0.182646	671.733	0.225281	671.774	0.364822	0.000633375	-0.00215762	-0.00428471	-0.000355333
136	141	ELAGVA	559.309	1	5	558.647	0.494985	558.665	0.129217	558.667	0.712989	558.748	0.383342	558.654	0.559846	558.687	0.883024	558.702	0.26872	558.791	0.877541	-0.00146075	-0.00439088	-0.00691287	-0.00861185
136	144	ELAGVAAGM	818.408	1	8	818.009	0.609776	818.005	0.107863	818.054	0.141399	818.147	0.671769	818.034	0.800876	818.101	0.359009	818.181	0.674545	818.281	1.09473	-0.00316781	-0.0120425	-0.0158279	-0.0167904
136	148	ELAGVAAGMAGLL	1172.63	2	12	1172.67	0.732649	1172.65	0.170687	1172.61	0.352529	1172.67	0.539451	1172.64	0.798294	1172.72	0.8831	1172.72	0.373213	1172.63	0.554845	0.00236292	-0.00600589	-0.00883308	0.00278967
138	144	AGVAAGM	576.281	1	6	575.834	0.742079	575.923	0.264331	575.903	0.320356	576.119	0.869514	575.867	0.069607	575.95	0.829264	575.933	0.432003	575.962	0.502258	-0.00539808	-0.00448072	-0.00506275	0.0260681
138	148	AGVAAGMAGLL	930.508	1	10	930.468	1.19796	930.489	0.384165	930.561	0.44551	930.782	0.524814	930.479	1.05921	930.628	1.08755	930.742	1.25355	930.857	0.632791	-0.00112628	-0.0139464	-0.0180688	-0.00751003
138	148	AGVAAGMAGLL	930.508	2	10	930.546	1.13585	930.583	0.754093	930.591	0.545412	930.795	0.184599	930.511	0.99689	930.68	1.17921	930.78	1.01826	930.85	0.867417	0.0034586	-0.00965487	-0.0188342	-0.00552147
142	148	AGMAGLL	632.344	1	6	632.282	0.627779	632.344	0.189467	632.406	0.676242	632.574	0.980336	632.276	0.749357	632.407	1.23991	632.539	0.750268	632.718	0.769341	0.00107496	-0.0104253	-0.022266	-0.0240376
142	159	AGMAGLLPAEGQTPDSKT	1743.86	3	15	1744.26	0.74736	1744.23	0.516934	1744.2	0.338273	1744.27	0.344242	1744.31	0.361557	1744.28	0.774174	1744.26	0.187876	1744.19	0.583972	-0.00355295	-0.00339505	-0.00418642	0.0055369
143	148	GMAGLL	561.307	1	5	560.824	1.40306	560.819	0.343087	560.922	0.174082	560.972	0.512845	560.871	1.05934	561.015	1.14132	560.99	0.949464	561.172	0.938677	-0.00933627	-0.0390877	-0.0135269	-0.040056
145	159	AGLLPAEGQTPDSKT	1484.76	2	12	1485.5	0.712646	1485.62	0.633005	1485.66	0.186609	1485.76	0.685765	1485.68	0.687641	1485.85	1.1887	1485.93	1.90512	1486.08	0.83027	-0.015126	-0.0195939	-0.0224337	-0.027164
149	159	PAEGQTPDSKT	1130.53	2	8	1131.51	0.560525	1131.66	0.0867768	1131.66	0.273734	1131.76	0.478589	1131.78	0.123297	1131.95	0.883509	1132.02	1.59965	1132.11	0.72764	-0.0330594	-0.0360618	-0.0445406	-0.0430257
149	161	PAEGQTPDSKTII	1356.7	2	10	1357.34	0.820175	1357.48	0.271822	1357.51	0.416902	1357.67	0.694642	1357.6	0.695269	1357.8	1.72266	1357.91	1.89707	1358	0.563195	-0.0258531	-0.0321841	-0.0393005	-0.0328564
160	166	IIISITT	760.481	1	6	759.982	1.33787	760.043	0.153584	760.083	0.579807	760.307	0.234046	759.964	0.257736	760.03	1.42148	760.111	0.497046	760.296	0.847803	0.00297072	0.00222168	-0.00462442	0.00185033
160	167	IIISITTL	873.566	1	7	873.268	1.30444	873.299	0.661824	873.283	0.735903	873.588	1.13871	873.191	0.0769004	873.289	1.30142	873.297	0.574428	873.427	0.805263	0.0110013	0.00145957	-0.00208686	0.0230687
160	167	IIISITTL	873.566	2	7	873.23	1.37045	873.224	0.588221	873.235	0.640996	873.415	1.22535	873.167	0.354637	873.261	0.92508	873.244	0.813	873.353	0.972923	0.00887986	-0.00527162	-0.00130986	0.00882467
162	167	ISITTL	647.397	1	5	646.962	1.30142	646.936	0.303938	646.958	0.230453	647.104	0.755498	646.954	0.57114	646.978	0.866481	646.985	0.319481	647.115	0.396975	0.00150155	-0.008485	-0.00533932	-0.00235073
168	176	AVTVLGSVL	858.529	1	8	858.379	1.33262	858.367	0.274209	858.447	0.905117	858.771	0.912258	858.212	0.973451	858.354	1.136	858.655	1.03015	858.516	1.45436	0.0209125	0.00163654	-0.0259365	0.0318342
170	176	TVLGSVL	688.424	1	6	687.87	1.2395	688.003	0.39182	688.089	1.24871	688.358	1.14689	687.871	1.03495	688.1	2.08928	688.358	1.31393	688.554	1.53734	-0.000119958	-0.0161386	-0.0447518	-0.0327223
181	187	LAIIPIL	752.528	1	5	752.299	1.70437	752.281	1.04629	752.236	1.34398	752.284	1.06208	752.288	0.600457	752.41	2.70627	752.32	1.73219	752.232	0.904971	0.00214815	-0.0258398	-0.0168193	0.0103803
182	187	AIIPIL	639.444	1	4	639.392	1.06378	639.32	0.662618	639.308	0.505868	639.337	0.639604	639.38	0.393399	639.423	1.55077	639.355	2.17753	639.338	0.949831	0.00297308	-0.0258394	-0.0117239	-0.000111375
188	193	IGVLVG	557.366	1	5	556.706	0.291408	556.684	0.295334	556.687	0.360244	556.7	0.548394	556.719	0.292374	556.717	0.140929	556.702	0.720595	556.691	0.438171	-0.00256255	-0.00654127	-0.0030245	0.00185455
192	197	VGYALS	609.324	1	5	608.901	0.460518	608.881	0.735752	608.898	0.27945	608.884	0.882203	608.884	0.292764	608.918	0.529208	608.893	0.346583	608.974	0.576733	0.00328255	-0.007342	0.00111538	-0.0179447
192	198	VGYALSF	756.393	1	6	756.059	0.415754	756.026	0.218277	756.035	0.114808	756.055	0.45164	756.073	0.462524	756.085	0.383605	756.054	0.558958	756.127	0.525469	-0.00230521	-0.0098415	-0.00309915	-0.0119337
194	199	YALSFA	671.34	1	5	670.763	0.906537	670.8	0.137034	670.808	0.677346	670.971	0.685745	670.814	0.659369	670.824	1.22075	670.802	0.678194	671.004	0.363609	-0.0102228	-0.00474257	0.00136918	-0.0064792
198	206	FAMGIVDTT	954.46	1	8	954.626	1.209	954.446	0.271747	954.73	0.542567	954.868	0.489481	954.604	1.09733	954.819	1.64242	954.461	1.30456	955.032	1.68971	0.00283825	-0.046634	0.0335694	-0.0205653
199	206	AMGIVDTT	807.392	1	7	807.385	1.29617	807.388	1.57747	807.444	0.556158	807.514	0.572297	807.419	1.12811	807.667	2.11674	807.976	4.65109	807.836	0.966039	-0.0048129	-0.039983	-0.0760185	-0.0459814
199	210	AMGIVDTTPIIN	1244.66	2	10	1244.79	0.868491	1244.71	0.475188	1244.66	0.717894	1244.77	0.485872	1244.81	0.762974	1244.86	0.663351	1244.99	1.76647	1244.67	0.663826	-0.00163657	-0.0149699	-0.033783	0.0100645
199	213	AMGIVDTTPIINAHW	1638.83	2	13	1640.09	1.05659	1640.27	0.745802	1640.39	0.902627	1640.51	0.492019	1640.19	1.10124	1640.48	0.991564	1640.76	2.87641	1640.43	0.748712	-0.00762067	-0.0160043	-0.0279748	0.00609169
200	206	MGIVDTT	736.355	1	6	736.321	1.2923	736.495	1.10315	736.455	0.184712	736.603	0.646534	736.485	1.39622	736.739	2.10281	736.814	3.92306	736.708	0.934029	-0.0273198	-0.04073	-0.0598358	-0.0176355
202	209	IVDTTPII	871.514	1	6	871.244	0.956564	871.122	1.30266	871.161	0.617527	871.119	1.01988	871.24	1.35341	871.429	1.65792	871.246	3.29338	871.381	0.660748	0.000693722	-0.0511259	-0.0140763	-0.0437566
202	211	IVDTTPIINA	1056.59	2	8	1056.5	0.711665	1056.54	0.519365	1056.52	0.739796	1056.73	0.974914	1056.69	1.83849	1056.89	1.88058	1056.96	2.72362	1057.05	0.67926	-0.024289	-0.0440596	-0.0554718	-0.0402581
202	213	IVDTTPIINAHW	1379.73	2	10	1381.12	0.49527	1381.61	0.848547	1381.63	0.176055	1381.72	0.768976	1381.4	0.333814	1381.81	0.933455	1382.04	2.49027	1382.05	0.574678	-0.0284293	-0.0207874	-0.0417621	-0.0329561
204	213	DTTPIINAHW	1167.58	1	8	1167.67	0.432406	1167.77	0.368966	1167.79	0.567531	1167.94	0.934492	1167.87	1.36359	1168.06	1.08799	1168.15	3.29894	1168.13	0.767676	-0.0248797	-0.0360979	-0.0455288	-0.0230753
207	213	PIINAHW	850.457	2	5	851.171	0.473326	851.47	0.753795	851.494	0.645105	851.539	0.534649	851.37	0.912722	851.612	1.04056	851.701	1.79801	851.675	0.478688	-0.0399745	-0.0283637	-0.0414075	-0.027274
208	213	IINAHW	753.404	1	5	753.192	0.636915	753.254	0.948117	753.254	0.663155	753.341	0.432073	753.313	1.43359	753.388	2.05812	753.469	3.03251	753.45	1.18045	-0.0243167	-0.0267901	-0.0429939	-0.0218358
231	236	TILPAA	585.361	1	4	584.718	0.55156	584.716	0.22292	584.708	0.265073	584.74	0.239264	584.732	0.395888	584.735	0.52209	584.736	0.511094	584.746	0.100861	-0.00342031	-0.00468004	-0.00711156	-0.00135219
231	237	TILPAAL	698.445	1	5	698.311	0.374584	698.341	0.309083	698.355	0.257852	698.357	0.271495	698.389	0.619137	698.327	2.0726	698.402	1.1755	698.474	0.788085	-0.0154379	0.00287132	-0.0093748	-0.0234385
234	239	PAALVV	569.366	1	4	568.619	0.601927	568.563	0.129427	568.653	0.405989	568.592	0.496884	568.659	0.49622	568.584	0.319821	568.577	0.562673	568.659	0.780997	-0.00995898	-0.00507769	0.019073	-0.0167386
238	249	VVIAEHVGHLVV	1271.75	2	11	1271.67	0.150152	1271.67	0.0545275	1271.66	0.220098	1271.65	0.28728	1271.69	0.0606949	1271.67	0.417992	1271.68	0.230961	1271.7	0.128687	-0.00200809	0.000763379	-0.00136095	-0.00393268
238	249	VVIAEHVGHLVV	1271.75	3	11	1271.82	0.0397573	1271.8	0.125979	1271.8	0.298237	1271.81	0.236027	1271.84	0.126455	1271.79	0.451043	1271.82	0.366631	1271.88	0.0596789	-0.00141007	0.000873227	-0.00159061	-0.00659475
238	250	VVIAEHVGHLVVT	1372.79	2	12	1372.65	0.0775298	1372.66	0.187862	1372.64	0.0571001	1372.66	0.180854	1372.65	0.106598	1372.63	0.141229	1372.64	0.0927791	1372.73	0.204952	0.000135542	0.00292637	0.00018775	-0.00555767
238	250	VVIAEHVGHLVVT	1372.79	3	12	1372.65	0.164531	1372.63	0.374376	1372.76	0.212254	1372.77	0.141245	1372.61	0.160047	1372.6	0.140496	1372.6	0.122461	1372.76	0.131376	0.003915	0.00195748	0.0140773	0.000977375
238	251	VVIAEHVGHLVVTA	1443.83	2	13	1443.79	0.208396	1443.8	0.243733	1443.78	0.100523	1443.75	0.117794	1443.81	0.0830392	1443.76	0.172927	1443.81	0.236607	1443.94	0.434156	-0.00108342	0.00271053	-0.00245404	-0.0144882
238	251	VVIAEHVGHLVVTA	1443.83	3	13	1443.87	0.213835	1443.8	0.0813245	1443.82	0.200483	1443.81	0.216893	1443.85	0.406633	1443.84	0.300114	1443.91	0.115175	1443.98	0.26263	0.00165969	-0.00348579	-0.00740833	-0.0132025
238	252	VVIAEHVGHLVVTAN	1557.87	2	14	1558.04	0.146614	1557.99	0.091584	1557.97	0.0816192	1557.97	0.28918	1558.01	0.114226	1557.98	0.130397	1558.05	0.150822	1558.24	0.173934	0.00170139	0.000787798	-0.00572164	-0.0191225
239	247	VIAEHVGHL	974.542	2	8	974.267	0.321667	974.248	0.15533	974.253	0.229095	974.27	0.293815	974.281	0.227352	974.278	0.288833	974.263	0.4099	974.297	0.0849303	-0.00171	-0.00368758	-0.0012955	-0.00339081
240	247	IAEHVGHL	875.473	2	7	875.306	0.250375	875.273	0.276844	875.27	0.422744	875.366	0.184181	875.295	0.334542	875.351	0.144698	875.4	0.198964	875.566	0.318434	0.0015536	-0.0112224	-0.0185833	-0.0285906
240	251	IAEHVGHLVVTA	1245.69	2	11	1245.45	0.299274	1245.36	0.0222461	1245.4	0.287814	1245.44	0.233452	1245.46	0.0662161	1245.42	0.580487	1245.49	0.0887715	1245.59	0.10754	-0.000211727	-0.0058857	-0.00830745	-0.013604
240	252	IAEHVGHLVVTAN	1359.74	2	12	1359.82	0.105592	1359.79	0.1611	1359.79	0.0786425	1359.81	0.0827613	1359.88	0.134091	1359.87	0.379206	1359.99	0.148837	1360.26	0.146387	-0.00512487	-0.00675086	-0.0171442	-0.0380711
241	247	AEHVGHL	762.389	1	6	761.939	0.0963864	761.918	0.256855	761.924	0.344082	761.931	0.542301	761.925	0.330943	761.927	0.183182	761.943	0.361876	761.929	0.0806154	0.00232561	-0.00145856	-0.00323342	0.000340833
243	249	HVGHLVV	760.446	2	6	760.326	0.100295	760.31	0.271415	760.311	0.379616	760.302	0.302432	760.379	0.418443	760.365	0.33395	760.397	0.508432	760.407	0.253883	-0.00877683	-0.00909497	-0.0143737	-0.0174855
243	250	HVGHLVVT	861.494	2	7	861.454	0.08569	861.469	0.342847	861.449	0.466596	861.451	0.328414	861.54	0.164484	861.558	0.182173	861.6	0.473066	861.636	0.108229	-0.012382	-0.0127055	-0.0215826	-0.0264253
243	251	HVGHLVVTA	932.531	2	8	932.531	0.277727	932.507	0.151464	932.495	0.135092	932.473	0.223738	932.623	0.417519	932.584	0.300271	932.617	0.278299	932.74	0.113444	-0.0115039	-0.00959683	-0.0153577	-0.0333904
243	252	HVGHLVVTAN	1046.57	2	9	1046.88	0.14743	1046.84	0.0589153	1046.87	0.371253	1046.88	0.124144	1047	0.446702	1047.06	0.281731	1047.16	0.475018	1047.39	0.167617	-0.0137345	-0.0243122	-0.0329566	-0.0563952
248	264	VVTANIVKKDLLRDPGL	1851.11	3	15	1852.05	0.227812	1852.73	0.339661	1852.96	0.447679	1853.29	0.195277	1852.25	0.594176	1853.18	0.802896	1853.69	1.02307	1854.45	0.242838	-0.0134227	-0.0297269	-0.0486938	-0.0773902
251	264	ANIVKKDLLRDPGL	1551.92	3	12	1552.91	0.260102	1553.57	0.304994	1553.72	0.273423	1554.17	0.447248	1553.03	0.359848	1554.1	0.0245658	1554.75	0.785272	1555.1	0.399033	-0.009636	-0.0441658	-0.0853428	-0.0773891
252	264	NIVKKDLLRDPGL	1480.88	3	11	1481.97	0.384498	1482.62	0.240087	1482.95	0.555178	1483.19	0.667163	1482.16	0.342945	1483.03	0.452431	1483.49	1.03431	1483.81	0.40356	-0.0172388	-0.0379173	-0.0494642	-0.0567467
253	261	IVKKDLLRD	1099.68	2	8	1099.76	0.279931	1100.03	0.813445	1100.19	1.24576	1100.4	0.493653	1099.96	0.656854	1100.5	1.2679	1100.87	3.20793	1101.01	1.08842	-0.0243719	-0.0591628	-0.0848548	-0.0762717
253	264	IVKKDLLRDPGL	1366.84	3	10	1368.09	0.429116	1368.75	0.342854	1369.02	0.290082	1369.27	0.533127	1368.36	0.180061	1369.05	0.712489	1369.44	0.996841	1369.71	0.431451	-0.0262182	-0.0306181	-0.0427726	-0.0443204
254	264	VKKDLLRDPGL	1253.76	2	9	1254.41	0.186231	1254.89	0.307968	1255.2	0.702887	1255.37	0.486384	1254.57	0.371704	1255.35	0.200096	1255.72	0.618166	1255.97	0.55639	-0.017999	-0.0505829	-0.0577017	-0.0667873
259	264	LRDPGL	670.388	1	4	669.998	0.216	670.154	0.561003	670.155	0.924642	670.22	0.664785	670.051	0.440695	670.229	1.29143	670.232	1.97338	670.326	1.11535	-0.0132116	-0.0187052	-0.0193517	-0.0264837
259	264	LRDPGL	670.388	2	4	669.956	0.994576	670.009	1	670.086	0.68877	670.036	0.795666	670.056	0.847605	670.083	0.60661	670.171	0.343827	670.269	1.3146	-0.0251689	-0.0183073	-0.0211999	-0.0582899
263	273	GLHRSMFANGL	1202.61	2	10	1203.57	1.5846	1203.8	0.077355	1204.08	0.270334	1204.7	0.478686	1203.61	0.945293	1203.86	1.41397	1204.2	0.649892	1204.78	0.767855	-0.00324105	-0.0063346	-0.0129342	-0.00726945
265	272	HRSMFANG	919.42	2	7	919.606	0.170692	919.553	0.0981826	919.579	0.408226	919.564	0.0528788	919.689	0.190341	919.637	0.597837	919.666	0.361342	919.708	0.252252	-0.0119481	-0.0119617	-0.0123609	-0.0205334
265	274	HRSMFANGLS	1119.54	2	9	1119.79	0.0772689	1119.79	0.246481	1119.78	0.0470227	1119.8	0.120574	1119.85	0.0882671	1119.88	0.469389	1119.88	0.207352	1119.9	0.176893	-0.0065665	-0.00926919	-0.0114519	-0.011438
265	275	HRSMFANGLST	1220.58	2	10	1221.17	0.0984949	1221.12	0.0336633	1221.12	0.120938	1221.14	0.225304	1221.27	0.303266	1221.23	0.404588	1221.28	0.402343	1221.32	0.281791	-0.00991605	-0.0114208	-0.0161592	-0.0173008
265	276	HRSMFANGLSTV	1319.65	2	11	1319.92	0.0301512	1319.83	0.0694661	1319.81	0.142354	1319.92	0.191349	1320.02	0.133035	1319.99	0.260543	1320	0.222577	1320.01	0.266054	-0.0090437	-0.0150389	-0.0171019	-0.0087402
265	280	HRSMFANGLSTVISGF	1723.86	3	15	1724.11	0.271417	1724.12	0.478347	1724.08	0.164306	1724.11	0.244206	1724.16	0.400325	1724.05	0.172319	1724.05	0.110021	1724.1	0.344735	-0.00344195	0.00485553	0.00159922	0.001219
269	274	FANGLS	608.304	1	5	607.842	0.209526	607.823	0.392263	607.806	0.169138	607.826	0.52687	607.867	0.295305	607.854	0.235626	607.878	0.471145	607.887	0.304441	-0.00505132	-0.00620842	-0.0144256	-0.0120801
269	275	FANGLST	709.351	1	6	708.971	0.303829	708.926	0.140211	708.941	0.317502	708.939	0.144212	709	0.526403	708.996	0.0728334	708.988	0.222447	709.054	0.100184	-0.00470017	-0.0117294	-0.00780421	-0.0193009
270	275	ANGLST	562.283	1	5	561.953	0.182335	561.952	0.270621	561.935	0.311609	561.944	0.443453	562.047	0.281659	562.015	0.481028	562.015	0.344513	562.076	0.630328	-0.0187695	-0.012592	-0.0159147	-0.0263654
270	276	ANGLSTV	661.351	1	6	660.865	0.0503147	660.81	0.172873	660.822	0.144084	660.849	0.192626	660.91	0.287021	660.878	0.122884	660.873	0.424811	660.878	0.117575	-0.00747683	-0.0113577	-0.00851929	-0.00486467
270	280	ANGLSTVISGF	1065.56	1	10	1065.16	0.543588	1065.13	0.345539	1065.12	0.418688	1065.13	0.177641	1065.2	0.566086	1065.15	0.336109	1065.14	0.16415	1065.16	0.525982	-0.00345103	-0.0019317	-0.00238608	-0.0035365
270	280	ANGLSTVISGF	1065.56	2	10	1065.33	0.265137	1065.26	0.507197	1065.25	0.140096	1065.24	0.416734	1065.25	0.364244	1065.22	0.528371	1065.22	0.470749	1065.26	0.315904	0.00714095	0.00322675	0.003647	-0.0012149
273	280	LSTVISGF	823.456	1	7	822.962	0.206117	822.954	0.0313915	822.948	0.149169	822.959	0.0552302	822.968	0.102482	822.965	0.176859	822.965	0.149381	822.966	0.185658	-0.000882429	-0.00159235	-0.00238382	-0.000965679
274	280	STVISGF	710.372	1	6	710.034	0.0940739	710.019	0.169193	710.026	0.145434	710.031	0.163317	710.112	0.269587	710.087	0.362087	710.101	0.40538	710.137	0.128587	-0.0129559	-0.0113263	-0.0125034	-0.0176581
275	280	TVISGF	623.34	1	5	623.216	0.208979	623.173	0.469249	623.188	0.296032	623.194	0.330186	623.288	0.701323	623.282	1.31919	623.312	0.938623	623.349	1.00643	-0.0144607	-0.0218727	-0.0247324	-0.0310013
276	281	VISGFF	669.361	1	5	668.655	0.0422303	668.656	0.440415	668.645	0.258927	668.639	0.430528	668.652	0.0794555	668.639	0.439402	668.643	0.152336	668.653	0.232911	0.0004868	0.00343977	0.00044605	-0.0027334
276	292	VISGFFGSTPNTTYGEN	1790.82	2	15	1791.16	0.0950642	1791.17	0.0677001	1791.24	0.221821	1791.53	0.453135	1791.46	0.113837	1791.72	0.224937	1791.89	0.617881	1792.09	0.354821	-0.0201621	-0.0371497	-0.0436327	-0.0372061
277	292	ISGFFGSTPNTTYGEN	1691.75	2	14	1692.1	0.173945	1692.1	0.0566926	1692.21	0.114884	1692.48	0.374347	1692.42	0.207384	1692.75	0.14948	1692.97	0.640977	1693.12	0.200902	-0.0228745	-0.046351	-0.0544638	-0.0454188
280	292	FFGSTPNTTYGEN	1434.62	2	11	1434.79	0.195855	1434.83	0.150523	1434.88	0.276738	1435.12	0.302366	1435.13	0.255639	1435.36	0.633288	1435.62	0.803429	1435.7	0.344675	-0.0307934	-0.0489485	-0.0668924	-0.0527032
281	292	FGSTPNTTYGEN	1287.55	2	10	1288.22	0.157173	1288.24	0.0316905	1288.29	0.256126	1288.56	0.174671	1288.57	0.208784	1288.84	0.29457	1289.06	0.688423	1289.24	0.348583	-0.0354787	-0.0600983	-0.0774155	-0.0671281
282	292	GSTPNTTYGEN	1140.48	2	9	1140.42	0.13722	1140.45	0.654439	1140.5	0.253834	1140.69	0.32563	1140.66	0.068891	1140.83	0.481088	1140.89	0.400197	1140.99	0.987247	-0.0274506	-0.0430521	-0.0436038	-0.0326277
285	292	PNTTYGEN	895.379	1	6	895.118	0.120093	895.131	0.281281	895.206	0.513802	895.363	0.291132	895.418	0.538293	895.646	0.424762	895.828	1.56582	895.944	0.357386	-0.0500137	-0.0858668	-0.103682	-0.0967904
292	302	NIGVMAITRVY	1236.68	2	10	1236.73	0.597796	1236.65	0.738153	1236.65	0.560598	1236.79	0.402073	1236.77	0.580729	1236.79	0.728507	1236.74	0.246661	1236.76	0.218175	-0.0045383	-0.0149047	-0.00897875	0.00307407
297	304	AITRVYST	910.499	2	7	910.769	1.07249	911.137	0.355943	911.344	0.559069	911.662	0.386028	910.856	1.06729	911.971	1.24425	912.489	1.93867	912.749	1.18024	-0.0123548	-0.119072	-0.163546	-0.15525
297	305	AITRVYSTW	1096.58	2	8	1096.72	1.21558	1097.47	2.05049	1098.18	0.700161	1098.65	2.37091	1096.72	1.05499	1097.84	2.38577	1098.81	3.70487	1100.57	0.770528	0.000329	-0.0465099	-0.0782655	-0.239819
298	304	ITRVYST	839.462	2	6	839.556	0.55275	839.796	0.278684	839.827	0.349154	840.302	0.720063	839.631	0.972639	840.796	0.946988	841.03	1.66772	841.255	0.962912	-0.0126248	-0.166728	-0.200418	-0.158787
299	304	TRVYST	726.378	1	5	726.097	0.64751	726.409	0.495781	726.539	0.449047	726.85	1.40793	726.15	1.39871	727.011	1.71267	727.526	3.86324	727.733	0.423467	-0.0105943	-0.120479	-0.197452	-0.176733
302	309	YSTWVIGG	882.436	1	7	882.164	0.993078	882.328	0.78332	882.397	0.2816	882.491	0.192948	882.159	0.768648	882.562	0.911396	882.591	1.05326	882.528	0.273994	0.000612071	-0.033354	-0.0277346	-0.00534119
302	312	YSTWVIGGAAI	1137.59	1	10	1137.52	0.597628	1137.59	0.557559	1137.65	0.507078	1137.65	0.476965	1137.47	0.604394	1137.55	3.31716	1137.75	0.915361	1137.7	0.860787	0.00514052	0.00347635	-0.0102737	-0.00454312
302	312	YSTWVIGGAAI	1137.59	2	10	1137.48	0.677709	1137.65	0.617519	1137.68	0.225967	1137.74	1.20495	1137.43	0.338156	1137.77	0.855915	1137.77	1.19808	1137.78	0.666108	0.0048578	-0.0122011	-0.00871885	-0.00339335
302	313	YSTWVIGGAAIF	1284.66	2	11	1284.66	0.800703	1284.71	0.567831	1284.81	0.524838	1284.9	0.583104	1284.63	0.241032	1284.86	0.711443	1284.89	1.29126	1284.79	0.522798	0.00244242	-0.0132636	-0.00776156	0.0103082
305	311	WVIGGAA	673.367	1	6	672.711	0.285649	672.692	0.584276	672.634	0.159016	672.711	0.23828	672.717	0.227752	672.712	0.283561	672.695	0.111386	672.742	0.674264	-0.000914625	-0.00334258	-0.010306	-0.00520247
305	312	WVIGGAAI	786.451	1	7	786.02	0.172294	785.986	0.13823	786.008	0.25899	786.005	0.27871	786.043	0.266396	786.012	0.547276	786.013	0.317102	786.039	0.402794	-0.00332768	-0.00366396	-0.000710143	-0.00484425
305	312	WVIGGAAI	786.451	2	7	785.91	0.620366	785.893	0.325692	785.891	0.267371	785.921	0.489052	785.95	0.737097	785.904	0.452324	785.925	0.219184	785.975	0.652135	-0.0056985	-0.00163067	-0.00483536	-0.00782014
305	313	WVIGGAAIF	933.519	1	8	933.266	0.399969	933.232	0.33985	933.228	0.451744	933.218	0.396058	933.261	0.181222	933.237	0.19174	933.226	0.442665	933.243	0.051755	0.00064725	-0.000615625	0.000252906	-0.00321109
305	313	WVIGGAAIF	933.519	2	8	933.284	0.159404	933.273	0.150152	933.263	0.144756	933.271	0.254935	933.285	0.342833	933.283	0.101077	933.267	0.285921	933.275	0.184248	-0.000132937	-0.00119333	-0.000388688	-0.000579687
306	313	VIGGAAIF	747.44	1	7	746.945	0.0580043	746.898	0.799154	746.964	0.152323	746.926	0.292781	746.999	0.209251	746.955	0.738101	746.932	0.265795	746.973	0.214521	-0.00768043	-0.00817025	0.00458839	-0.0068292
307	313	IGGAAIF	648.371	1	6	647.743	0.0367328	647.649	0.183309	647.644	0.536138	647.76	0.404815	647.746	0.143603	647.748	0.197038	647.637	0.497643	647.63	0.135746	-0.000612056	-0.0165567	0.00112714	0.0215679
308	313	GGAAIF	535.288	1	5	534.533	0.463239	534.503	0.487718	534.534	0.253622	534.531	0.198615	534.523	0.468053	534.539	0.533599	534.553	0.324135	534.552	0.771981	0.00210775	-0.00717878	-0.00393235	-0.00418933
315	325	ILLSCVPKLAA	1127.69	2	9	1127.54	0.717546	1127.79	0.402524	1127.82	0.267497	1128.01	0.301125	1127.5	0.844992	1127.8	0.738257	1127.91	0.68257	1127.9	0.410408	0.00464311	-0.000928222	-0.0104944	0.0113336
315	326	ILLSCVPKLAAA	1198.72	2	10	1198.76	0.80349	1198.87	0.528389	1199.06	0.153205	1199.22	0.540416	1198.61	0.502081	1199.03	0.407483	1199.07	1.14908	1199.22	0.390024	0.0145977	-0.0161241	-0.00166093	0.000674867
317	323	LSCVPKL	759.443	2	5	759.263	0.330501	759.389	0.423665	759.435	0.442562	759.424	0.110393	759.313	0.376509	759.502	0.705624	759.55	0.823892	759.537	0.501536	-0.0099635	-0.022565	-0.0231219	-0.0225461
317	325	LSCVPKLAA	901.518	2	7	901.852	1.43884	902.001	0.74844	902.095	0.319531	902.39	0.436386	901.837	0.762829	902.108	0.519399	902.227	0.4963	902.438	0.300834	0.00201	-0.0153411	-0.0189018	-0.00684757
317	326	LSCVPKLAAA	972.555	2	8	972.801	0.832117	973.004	0.226821	973.078	0.506431	973.434	0.677761	972.839	0.677977	973.035	0.502996	973.134	0.788142	973.554	0.502382	-0.00475563	-0.00389712	-0.00699538	-0.0151034
318	325	SCVPKLAA	788.433	1	6	788.043	1.00944	788.232	0.350411	788.293	0.22897	788.52	0.995033	788.019	0.420268	788.288	1.05251	788.364	0.935065	788.514	0.778022	0.00406228	-0.00932332	-0.0118897	0.00104588
319	325	CVPKLAA	701.402	1	5	701.023	0.99492	701.143	0.311695	701.219	0.277964	701.368	0.483162	701.015	0.828681	701.257	0.484262	701.365	0.593553	701.449	0.605324	0.0017148	-0.0229009	-0.0291348	-0.016125
319	326	CVPKLAAA	772.439	1	6	772.015	0.834965	772.196	0.528496	772.294	0.389749	772.515	0.855144	772.014	0.632627	772.312	0.217303	772.399	1.51399	772.574	0.836898	0.000291194	-0.0193196	-0.0175648	-0.00982017
320	325	VPKLAA	598.392	1	4	597.756	0.874879	597.894	0.804039	597.905	0.604722	598.124	0.495153	597.748	0.631187	597.978	0.829647	598.071	1.53636	598.216	0.856992	0.00210354	-0.0211557	-0.0415176	-0.0229595
321	326	PKLAAA	570.361	1	4	569.744	1.19459	569.934	0.643315	570.002	0.621877	570.22	1.00945	569.727	0.722381	570.022	0.375255	570.073	1.86525	570.289	1.18908	0.00431954	-0.0218865	-0.0177106	-0.0173107
326	335	AIQMIPLPVM	1112.62	2	7	1112.57	0.536911	1112.5	0.689109	1112.38	0.108598	1112.39	0.830063	1112.37	0.432415	1112.52	0.459396	1112.5	1.05469	1112.51	0.596489	0.0292357	-0.0027801	-0.0164889	-0.0171176
326	337	AIQMIPLPVMGG	1226.66	2	9	1226.83	0.447991	1226.7	0.77311	1226.82	0.0747717	1226.87	0.117895	1226.9	0.427966	1226.87	0.253958	1226.87	0.352276	1226.86	0.822925	-0.00705578	-0.0191495	-0.005344	0.00125441
326	339	AIQMIPLPVMGGVS	1412.76	2	11	1413.04	0.18366	1413.02	0.164823	1413.01	0.359664	1413.08	0.174912	1413.11	0.688756	1413.12	0.726835	1413.12	0.931763	1413.02	0.0982189	-0.0063657	-0.00884024	-0.010194	0.00517408
327	335	IQMIPLPVM	1041.58	1	6	1041.44	0.814868	1041.44	0.298428	1041.4	1.02766	1041.47	0.197069	1041.5	1.63493	1041.59	0.297068	1041.52	0.644021	1041.46	0.86966	-0.00969513	-0.0248008	-0.02044	0.00142311
327	335	IQMIPLPVM	1041.58	2	6	1041.58	0.497729	1041.5	0.515891	1041.54	0.877762	1041.56	0.304294	1041.68	0.866731	1041.66	0.623658	1041.62	0.144734	1041.6	1.16199	-0.0162354	-0.027178	-0.0121805	-0.00564022
327	337	IQMIPLPVMGG	1155.63	1	8	1155.67	0.817336	1155.62	0.381658	1155.61	0.658104	1155.69	0.268927	1155.72	1.1809	1155.76	0.586102	1155.76	0.641616	1155.73	1.04337	-0.00675963	-0.0168637	-0.0189285	-0.00435611
327	337	IQMIPLPVMGG	1155.63	2	8	1155.84	0.656706	1155.83	0.731297	1155.78	0.869182	1155.86	0.396966	1155.91	0.908881	1155.96	0.334271	1155.9	0.164391	1155.87	0.700565	-0.00811669	-0.0161425	-0.0149456	-0.00123923
327	339	IQMIPLPVMGGVS	1341.73	2	10	1342.1	0.314688	1342	0.469061	1342.07	0.333796	1342.14	0.513842	1342.15	0.520783	1342.13	0.61854	1342.12	0.575199	1342.1	0.2009	-0.00547918	-0.0130745	-0.00543535	0.00399647
330	335	IPLPVM	669.4	1	3	669.023	1.02387	669.004	0.566484	669.013	0.155779	669.015	1.34954	669.104	1.35043	669.109	1.13816	669.06	1.18212	669.092	2.20806	-0.0268913	-0.0351966	-0.015811	-0.0256743
330	336	IPLPVMG	726.422	1	4	726.074	1.34015	725.986	0.661719	726.045	0.145299	726.062	0.831247	726.123	1.27967	726.133	0.806812	726.146	1.19429	726.039	1.36795	-0.012045	-0.0367728	-0.0254335	0.00565873
330	337	IPLPVMGG	783.443	1	5	783.352	0.231496	783.276	0.700595	783.349	0.0887225	783.364	0.804599	783.423	0.727327	783.433	0.394313	783.374	0.336753	783.406	0.860109	-0.0140715	-0.0313089	-0.00498597	-0.00848553
330	339	IPLPVMGGVS	969.544	1	7	969.481	0.248734	969.442	0.962604	969.47	0.188199	969.489	0.791038	969.498	0.550715	969.534	0.402147	969.482	0.272813	969.527	0.791215	-0.0023769	-0.013218	-0.00173348	-0.00546729
330	340	IPLPVMGGVSL	1082.63	2	8	1082.48	0.21766	1082.45	0.325707	1082.5	0.212951	1082.58	0.154811	1082.58	0.534152	1082.56	0.314991	1082.56	0.365271	1082.57	0.167994	-0.0118559	-0.0144842	-0.00760275	0.000830708
331	337	PLPVMGG	670.359	1	4	669.91	0.796324	669.876	0.349388	669.873	0.348819	669.889	0.621776	669.906	1.27347	669.937	0.357281	669.947	0.418929	669.93	1.00788	0.000998542	-0.0152233	-0.0183987	-0.0101577
331	339	PLPVMGGVS	856.46	2	6	856.428	0.46467	856.369	0.139587	856.341	0.254362	856.415	0.451543	856.41	0.404448	856.42	0.554421	856.377	0.443395	856.39	0.2332	0.00306533	-0.00858244	-0.00594869	0.00426111
333	339	PVMGGVS	646.323	1	5	645.763	0.314769	645.706	0.500616	645.747	0.853032	645.76	0.379364	645.776	0.498362	645.79	0.34715	645.774	1.02977	645.79	0.995444	-0.00271135	-0.0168232	-0.00538173	-0.00609485
341	347	LLYGVIG	734.445	1	6	733.938	0.0178311	733.901	0.00949411	733.925	0.28423	733.969	0.304419	733.95	0.410778	733.957	0.287619	733.944	0.34467	733.992	0.336384	-0.00207508	-0.0093575	-0.00323717	-0.00384063
341	350	LLYGVIGASG	949.535	1	9	949.202	0.234392	949.408	0.363427	949.556	0.246181	949.708	0.584636	949.22	0.272645	949.411	0.372073	949.613	0.858899	949.726	0.237536	-0.00194583	-0.000344963	-0.00630836	-0.00195917
341	353	LLYGVIGASGIRV	1317.79	2	12	1318.25	1.38091	1318.55	0.225795	1318.89	0.457025	1319.5	1.15604	1318.13	0.0505666	1318.45	0.988376	1318.9	0.847786	1319.28	0.681094	0.00993712	0.008375	-0.001338	0.0186075
342	347	LYGVIG	621.361	1	5	620.79	0.263142	620.805	0.387459	620.798	0.456556	620.849	0.0474415	620.83	0.344873	620.824	0.420951	620.824	0.16262	620.896	0.298495	-0.0080143	-0.00380752	-0.00519375	-0.0093388
342	350	LYGVIGASG	836.451	1	8	836.108	0.126293	836.329	0.370233	836.517	0.241146	836.665	0.32065	836.12	0.176472	836.343	0.226742	836.57	0.813493	836.738	0.434234	-0.00155268	-0.00167267	-0.00657575	-0.00919195
343	350	YGVIGASG	723.367	1	7	723.183	0.426579	723.407	0.197921	723.567	0.215352	723.735	0.570318	723.224	0.250901	723.43	0.254589	723.654	0.683364	723.851	0.545687	-0.00590736	-0.00328386	-0.0123665	-0.016634
343	353	YGVIGASGIRV	1091.62	2	10	1092.28	1.88258	1092.61	0.248149	1093	0.298632	1093.63	0.485397	1092.33	0.838731	1092.68	0.986657	1093.14	0.685689	1093.68	0.593789	-0.00570895	-0.0067086	-0.0139042	-0.00479235
348	353	ASGIRV	602.362	1	5	602.098	1.83227	602.132	0.443134	602.265	1.21862	602.663	1.12934	601.991	0.393757	602.235	2.99447	602.425	1.39115	602.67	1.87018	0.0214732	-0.0207183	-0.0320622	-0.00141447
348	354	ASGIRVL	715.446	1	6	715.105	2.12588	715.259	0.487823	715.447	1.17657	715.936	2.63866	715.059	0.878145	715.325	2.2792	715.612	0.326735	715.866	1.93176	0.00757425	-0.0109324	-0.0274889	0.0116652
351	356	IRVLIE	742.482	1	5	742.238	2.89066	742.292	0.647626	742.399	0.883592	742.858	1.46561	742.174	1.61812	742.24	2.5344	742.445	1.57709	742.804	1.69021	0.0127074	0.0104128	-0.00931175	0.0109208
351	357	IRVLIES	829.514	1	6	829.443	1.81593	829.537	0.613344	829.695	0.551016	830.257	1.55134	829.405	1.12737	829.573	2.08026	829.839	1.96506	830.163	1.24118	0.00648996	-0.00590633	-0.0240151	0.0155726
355	361	IESKVDY	853.43	2	6	854.191	1.48915	854.499	1.39921	854.526	0.297136	854.633	0.686337	854.473	1.22425	854.745	0.561762	854.883	1.73749	854.788	0.786664	-0.0469708	-0.0409993	-0.0594923	-0.0258403
356	366	ESKVDYNKAQN	1295.62	2	10	1297.16	1.38199	1297.83	2.05659	1297.98	0.761605	1298.38	1.00411	1297.66	1.54741	1298.5	1.87204	1299.02	3.12662	1298.79	1.70065	-0.0501361	-0.0671139	-0.103533	-0.0407449
357	366	SKVDYNKAQN	1166.58	2	9	1167.59	0.882772	1168.2	1.58304	1168.19	0.39551	1168.44	1.97907	1168.12	1.10026	1168.74	1.50749	1169.01	4.19011	1168.92	0.768986	-0.0581019	-0.0595124	-0.0901831	-0.0535117
357	367	SKVDYNKAQNL	1279.66	2	10	1280.89	1.56474	1281.63	2.11794	1281.76	0.484014	1282.01	1.14797	1281.41	1.34495	1282.32	2.28152	1282.76	4.26085	1282.55	1.36722	-0.0516595	-0.0687065	-0.0992399	-0.0540475
358	366	KVDYNKAQN	1079.55	2	8	1080.36	0.743795	1080.75	0.367	1080.82	0.13389	1081	0.751623	1080.78	0.678899	1081.2	1.53578	1081.5	3.08201	1081.29	0.339138	-0.0520712	-0.0558448	-0.0848984	-0.0357214
368	373	ILTSVI	645.418	1	5	644.716	0.162666	644.713	0.223516	644.706	0.389369	644.777	0.465721	644.686	0.240526	644.73	0.205363	644.731	0.228203	644.759	0.490707	0.00583327	-0.0034292	-0.00497315	0.0035862
373	379	ILIIGVS	714.476	1	6	714.012	0.980419	714.044	0.442869	714.136	0.363797	714.284	0.245956	713.973	0.625104	714.121	0.831178	714.223	0.714009	714.31	0.930527	0.00653571	-0.0128332	-0.0144923	-0.00446121
373	381	ILIIGVSGA	842.535	1	8	842.267	0.901009	842.362	0.27068	842.374	0.357298	842.498	0.627814	842.313	0.961858	842.469	0.363147	842.544	0.519117	842.533	0.55248	-0.00571469	-0.0134165	-0.0212476	-0.00443933
373	387	ILIIGVSGAKVNIGA	1424.88	2	14	1425.37	0.798646	1425.47	0.2239	1425.44	0.274027	1425.6	0.0631717	1425.42	0.506595	1425.67	0.25827	1425.6	1.10495	1425.57	0.381774	-0.00334881	-0.0146451	-0.011321	0.00225595
373	390	ILIIGVSGAKVNIGAAEL	1738.05	2	17	1739.95	1.42928	1740.77	1.49991	1740.83	0.953328	1741.61	1.13239	1739.92	1.35185	1741.12	2.14577	1742.26	4.72468	1741.6	0.86834	0.00169584	-0.0205277	-0.0836445	0.000591843
374	379	LIIGVS	601.392	1	5	600.86	0.158043	600.923	0.762807	600.935	0.385909	601.186	0.610425	600.687	0.466413	600.776	0.865543	600.812	0.757806	601.083	0.766487	0.034678	0.0294709	0.0245692	0.0206759
374	380	LIIGVSG	658.413	1	6	657.976	1.17727	658.041	0.198824	658.119	0.119633	658.321	2.1336	658.037	0.467422	658.189	0.421131	658.29	0.646447	658.415	0.828426	-0.0101769	-0.0245989	-0.0285606	-0.0157779
374	381	LIIGVSGA	729.451	1	7	729.158	0.940543	729.212	0.207993	729.293	0.343996	729.485	0.984052	729.179	0.529927	729.418	0.565685	729.571	1.08109	729.525	0.905442	-0.00292761	-0.0294563	-0.0397691	-0.00571038
374	386	LIIGVSGAKVNIG	1240.76	2	12	1241.17	1.0546	1241.43	0.169599	1241.57	0.154058	1241.71	0.556321	1241.3	0.480445	1241.81	1.01739	1242.28	2.67933	1242.23	0.334138	-0.0107217	-0.0315853	-0.0594874	-0.043231
374	387	LIIGVSGAKVNIGA	1311.8	2	13	1312.43	0.702653	1312.83	0.254615	1312.84	0.118408	1313.05	0.723596	1312.56	0.621911	1313.11	1.3164	1313.4	2.91807	1313.5	0.121741	-0.00938021	-0.0212185	-0.0427101	-0.0348708
375	381	IIGVSGA	616.366	1	6	616.084	0.792665	616.236	0.155687	616.34	0.344396	616.517	0.618666	616.152	0.420942	616.375	0.334038	616.507	1.1221	616.768	0.438127	-0.0113506	-0.0231477	-0.0277324	-0.0418445
375	386	IIGVSGAKVNIG	1127.68	2	11	1128.42	0.951951	1129.23	0.546393	1129.34	0.11869	1129.61	0.792204	1128.64	0.743812	1129.56	1.64747	1130.07	2.62538	1130.17	0.159535	-0.0196951	-0.0301685	-0.0667196	-0.0510512
375	387	IIGVSGAKVNIGA	1198.72	2	12	1199.87	0.725088	1200.74	0.713896	1201.02	0.25741	1201.34	0.231516	1200.1	0.503673	1201.13	1.11258	1201.65	1.51316	1201.71	0.92154	-0.0195464	-0.0328576	-0.0525855	-0.0314559
375	389	IIGVSGAKVNIGAAE	1398.8	2	14	1400.21	0.583221	1401.46	0.330269	1401.7	0.156889	1402.04	0.809524	1400.59	0.379033	1401.86	1.25069	1402.64	2.56229	1402.63	0.398597	-0.0274961	-0.0288239	-0.0669558	-0.0417975
375	390	IIGVSGAKVNIGAAEL	1511.88	2	15	1514.29	0.277193	1516.13	0.804471	1516.5	0.218958	1516.98	0.728023	1514.54	0.386544	1516.22	0.758447	1516.91	0.918383	1517.1	0.35492	-0.016245	-0.00640124	-0.0273241	-0.00799902
377	390	GVSGAKVNIGAAEL	1285.71	2	13	1286.83	0.76852	1287.97	2.17828	1288.19	0.556244	1288.81	2.64552	1287.06	0.692887	1288.4	1.93795	1289.21	5.21681	1289.25	0.7339	-0.0173379	-0.0332512	-0.0788099	-0.0340281
378	390	VSGAKVNIGAAEL	1228.69	2	12	1229.4	0.777282	1228.82	0.515479	1228.76	0.255736	1228.8	0.431535	1229.82	0.888684	1228.94	0.549258	1228.86	0.23943	1228.89	0.402493	-0.0351533	-0.00994939	-0.00826083	-0.00801479
388	395	AELKGMAL	832.46	2	7	832.416	0.580076	832.241	0.605941	832.202	0.602704	832.176	0.417163	832.463	1.26765	832.406	0.513989	832.348	0.884489	832.228	0.514457	-0.00661807	-0.0236826	-0.0208858	-0.00745105
390	395	LKGMAL	632.38	1	5	632.406	1.68916	632.619	1.39541	632.77	1.18523	632.836	1.16964	632.573	1.04202	632.798	1.17737	633.156	2.90011	633.183	0.334788	-0.0335529	-0.0356832	-0.0771305	-0.0693805
391	397	KGMALAT	691.381	1	6	691.375	2.61668	691.654	1.19435	691.953	0.139592	692.341	1.52619	691.485	2.12071	691.997	0.688326	692.506	3.03803	692.567	1.26619	-0.0183325	-0.0571781	-0.0920459	-0.0376845
396	402	ATIVGIG	630.382	1	6	630.215	1.815	630.213	0.372	630.271	0.553013	630.556	0.662783	630.147	0.239941	630.279	1.38379	630.315	0.681461	630.521	0.567083	0.0113076	-0.0110509	-0.00731392	0.00584472
396	403	ATIVGIGL	743.466	1	7	743.035	0.929086	743.045	0.477814	743.094	0.259151	743.411	0.387783	742.973	0.261566	743.083	0.743885	743.122	0.334108	743.288	0.578164	0.00895325	-0.00535276	-0.00400055	0.0176011
396	405	ATIVGIGLSL	943.582	1	9	943.237	0.828948	943.28	0.283529	943.38	0.171766	943.886	0.532962	943.163	0.345484	943.179	0.735551	943.319	0.549968	943.633	0.619892	0.00827131	0.0111419	0.00671871	0.0281649
404	409	SLIFKL	720.465	1	5	720.053	1.88478	720.096	0.119822	720.233	0.208534	720.577	1.84214	720.008	1.40381	720.156	2.03102	720.319	1.10066	720.553	1.30742	0.00906585	-0.0120051	-0.0173425	0.00485667
404	409	SLIFKL	720.465	2	5	720.088	1.2582	720.212	0.295177	720.287	0.542298	720.572	1.64648	720.051	1.0321	720.255	2.8777	720.374	0.769628	720.504	1.69743	0.0073712	-0.0086035	-0.0173919	0.0137044
408	413	KLISVL	672.465	1	5	672.683	3.35771	673.039	2.54427	673.146	1.52539	673.39	1.07322	672.844	3.3998	673.403	1.99387	673.585	3.945	673.587	3.30864	-0.0322387	-0.0728702	-0.0876571	-0.0393058
410	417	ISVLRPEE	942.525	1	6	943.327	2.03968	943.902	2.36516	943.975	0.492228	944.197	0.61018	943.668	2.09667	944.301	2.34221	944.498	4.18546	944.361	1.86005	-0.0569046	-0.0665277	-0.087247	-0.0273645
411	417	SVLRPEE	829.441	1	5	829.995	1.71517	830.502	2.41646	830.483	1.00156	830.736	0.983875	830.421	2.58208	830.954	1.84113	831.111	2.71909	830.874	1.85009	-0.0852321	-0.0905224	-0.125625	-0.0274545
412	417	VLRPEE	742.409	1	4	742.62	0.495901	742.789	1.63417	742.783	0.669493	742.864	1.01953	742.891	1.27236	742.968	0.847045	743.016	2.94551	743.044	0.886989	-0.0675512	-0.0447158	-0.0582142	-0.0449531
421	426	DAEDAD	635.216	1	5	636.483	1.40363	636.409	0.960773	636.405	0.25887	636.472	0.646738	636.494	0.264727	636.425	0.731219	636.449	0.0948622	636.418	0.594877	-0.0021576	-0.00329717	-0.0087608	0.0107169
421	429	DAEDADITD	964.374	1	8	967.674	0.51892	967.584	1.19567	967.588	0.201432	967.722	0.36169	967.749	0.267718	967.623	0.750926	967.633	0.693606	967.631	0.430118	-0.00936271	-0.00492765	-0.0055604	0.0114889
421	431	DAEDADITDKA	1163.51	2	10	1168.17	0.65355	1168.08	1.3315	1168.08	0.24338	1168.26	0.545205	1168.24	0.852013	1168.14	0.139659	1168.13	0.4563	1168.18	0.168552	-0.00705638	-0.00577007	-0.004772	0.00745507
421	433	DAEDADITDKALE	1405.63	2	12	1411.38	0.682197	1411.37	1.5982	1411.37	0.3016	1411.57	0.211689	1411.69	0.623674	1411.45	0.264122	1411.49	0.328554	1411.43	0.421971	-0.0254159	-0.00699683	-0.010615	0.0123477
423	429	EDADITD	778.31	1	6	780.134	1.17713	780.003	1.59243	780.061	0.658014	780.158	0.689414	780.212	0.372303	780.067	0.114676	780.159	0.378395	780.092	0.2061	-0.0130159	-0.0106546	-0.0163621	0.0110546
423	433	EDADITDKALE	1219.57	2	10	1224.42	1.28935	1224.22	1.56765	1224.23	0.380479	1224.39	0.385823	1224.41	0.759878	1224.33	0.28646	1224.35	0.380161	1224.38	0.2433	0.0008528	-0.0104539	-0.0124519	0.000424667
424	429	DADITD	649.268	1	5	650.631	0.779983	650.598	1.4339	650.598	0.296421	650.685	0.40232	650.694	0.471462	650.661	0.837304	650.619	0.243863	650.611	0.322859	-0.0125845	-0.0125783	-0.00425767	0.0148912
424	432	DADITDKAL	961.484	1	8	965.106	0.700995	965.097	1.52083	965.089	0.148114	965.228	0.359072	965.206	0.797127	965.137	0.347254	965.18	0.291602	965.075	0.346545	-0.0125277	-0.00497244	-0.0113041	0.019038
424	433	DADITDKALE	1090.53	2	9	1094.69	1.09034	1094.53	1.60821	1094.53	0.457026	1094.68	0.305835	1094.65	1.40345	1094.56	0.269637	1094.62	1.39504	1094.59	0.0548436	0.00445548	-0.00290526	-0.0103447	0.00957933
425	432	ADITDKAL	846.457	1	7	849.458	2.29891	849.346	2.07984	849.401	0.441278	849.517	0.7394	849.472	0.950355	849.454	0.524093	849.518	1.10377	849.489	0.130756	-0.00211855	-0.0154173	-0.0167854	0.00403619
425	434	ADITDKALEV	1074.57	2	9	1079.01	0.986256	1078.86	2.16265	1078.87	0.57906	1079.07	0.913076	1079.04	1.59706	1079.03	0.844095	1078.99	1.63288	1079.15	0.273642	-0.00308381	-0.0193331	-0.013691	-0.00830393
426	432	DITDKAL	775.42	1	6	778.001	1.08049	777.887	1.70312	777.91	0.446513	777.985	0.547911	778.002	0.895853	777.941	0.736328	777.97	0.707529	777.954	0.132632	-0.000103333	-0.00904531	-0.0101485	0.00512683
426	433	DITDKALE	904.462	2	7	907.67	1.68191	907.531	2.30973	907.585	0.480094	907.708	0.210106	907.749	0.309173	907.636	0.624887	907.663	0.673889	907.619	0.519214	-0.011179	-0.0148784	-0.0110885	0.012768
427	432	ITDKAL	660.393	1	5	662.144	1.53016	662.065	1.68019	662.088	0.354127	662.167	0.500057	662.159	0.222652	662.111	0.430699	662.106	0.419885	662.101	0.700211	-0.00299008	-0.00925063	-0.00370225	0.0132126
