# Supplementary material for: Interdomain-linkers control conformational transitions in the SLC23 elevator transporter UraA
Source: Nat Commun. 2024 Aug 30;15:7518. doi: 10.1038/s41467-024-51814-8 (PMC11362169; doi:10.1038/s41467-024-51814-8)
Supplement: Supplementary file 7 — Supplementary Data 4 [file 41467_2024_51814_MOESM7_ESM.xlsx]

## Sheet: 20220517_E_coli_UraA_P330G_HDX_
Start	End	Sequence	MHP	z	MaxUptake	Av.Decon.Mass Binding_Uracil 0.5	RSD[%] Binding_Uracil 0.5	Av.Decon.Mass Binding_Uracil 6	RSD[%] Binding_Uracil 6	Av.Decon.Mass Binding_Uracil 15	RSD[%] Binding_Uracil 15	Av.Decon.Mass Binding_Uracil 45	RSD[%] Binding_Uracil 45	Av.Decon.Mass Control 0.5	RSD[%] Control 0.5	Av.Decon.Mass Control 6	RSD[%] Control 6	Av.Decon.Mass Control 15	RSD[%] Control 15	Av.Decon.Mass Control 45	RSD[%] Control 45	Rel.Uptake.Diff 0.5	Rel.Uptake.Diff 6	Rel.Uptake.Diff 15	Rel.Uptake.Diff 45
2	8	STRRAIG	760.442	1	6	761.078	1.20821	761.444	1.60554	761.58	0.862445	761.6	1.39322	761.209	1.77991	761.712	2.33185	761.816	1.72972	762.036	3.01604	-0.021672	-0.0446313	-0.0393604	-0.0726755
2	8	STRRAIG	760.442	2	6	761.617	0.582319	761.955	1.49963	762.104	0.58113	762.118	0.727327	761.71	1.21508	762.141	1.43282	762.244	1.30182	762.383	1.66512	-0.0155015	-0.031092	-0.0232926	-0.0441066
2	18	STRRAIGVSERPPLLQT	1881.07	2	14	1883.62	0.863432	1884.14	1.03592	1884.4	0.639228	1884.5	1.25008	1883.55	1.94871	1884.13	0.654831	1884.43	0.884012	1884.75	0.508033	0.00510704	0.000747024	-0.002312	-0.01762
2	18	STRRAIGVSERPPLLQT	1881.07	3	14	1884.13	0.633162	1884.78	0.82378	1885.01	0.469055	1885.14	0.950317	1884.1	1.06958	1884.75	0.325342	1884.99	0.677552	1885.26	0.222225	0.0024127	0.00215546	0.00150177	-0.00901554
9	16	VSERPPLL	910.536	1	5	911.16	0.963888	911.179	0.212351	911.23	0.582388	911.176	1.09431	911.216	1.24485	911.305	0.568453	911.367	0.570095	911.416	0.53529	-0.0112912	-0.0251385	-0.0274105	-0.0478762
9	26	VSERPPLLQTIPLSLQHL	2041.18	2	14	2042.03	0.770001	2042.08	0.666472	2042.1	0.533047	2042.07	0.716666	2042.06	0.620717	2042.2	0.534334	2042.32	0.389322	2042.43	0.536578	-0.00253263	-0.00874188	-0.0157602	-0.0253851
9	26	VSERPPLLQTIPLSLQHL	2041.18	3	14	2042.12	0.32207	2042.2	0.240912	2042.25	0.339124	2042.33	0.18475	2042.17	0.537389	2042.34	0.717301	2042.48	0.478604	2042.56	0.220675	-0.00334725	-0.00968598	-0.0168652	-0.0163399
10	16	SERPPLL	811.467	1	4	811.905	0.824362	811.982	0.400363	812.035	0.278287	812.03	0.572857	811.996	1.63169	812.133	1.30764	812.179	0.722906	812.264	1.03192	-0.0227172	-0.037668	-0.0359962	-0.0584307
17	23	QTIPLSL	771.461	1	5	771.377	0.48091	771.408	0.320372	771.465	0.164835	771.564	0.246254	771.387	0.364628	771.508	0.178341	771.578	0.401646	771.723	0.842054	-0.00186073	-0.020032	-0.0226068	-0.0317769
17	28	QTIPLSLQHLFA	1367.77	2	10	1367.86	0.0963206	1367.84	0.198021	1367.9	0.157541	1367.99	0.219241	1367.88	0.362407	1367.94	0.41336	1367.97	0.248469	1368.12	0.299193	-0.00222365	-0.0100215	-0.00716975	-0.0128691
19	26	IPLSLQHL	920.556	2	6	920.786	0.201693	920.869	0.534752	920.852	0.280818	920.825	0.175505	920.838	0.445768	920.892	0.212936	920.986	0.683905	921.049	0.646835	-0.00856678	-0.00391244	-0.0224468	-0.0372721
19	28	IPLSLQHLFA	1138.66	2	8	1138.47	0.157523	1138.43	0.2398	1138.45	0.0715441	1138.45	0.202971	1138.47	0.0995022	1138.48	0.142078	1138.5	0.202302	1138.49	0.296338	-0.000324583	-0.00619973	-0.00627017	-0.00469821
20	26	PLSLQHL	807.472	1	5	807.26	0.511118	807.254	0.278391	807.268	0.417578	807.332	0.522167	807.259	0.341228	807.311	0.350717	807.362	0.489819	807.455	0.621835	0.00015435	-0.0114312	-0.0187129	-0.0246144
20	26	PLSLQHL	807.472	2	5	807.171	0.312837	807.157	0.28256	807.208	0.118684	807.202	0.285264	807.19	0.190807	807.203	0.203526	807.279	0.179881	807.235	0.408047	-0.0036666	-0.0093187	-0.0142293	-0.0066752
29	35	MFGATVL	738.385	1	6	738.232	0.193271	738.216	0.17779	738.246	0.0917761	738.242	0.364652	738.216	0.374027	738.241	0.42396	738.256	0.344439	738.283	0.416619	0.00253022	-0.00403272	-0.00170744	-0.00675506
31	39	GATVLVPVL	868.55	1	7	868.024	0.19066	868.031	0.153081	868.028	0.0864249	868.01	0.0579486	868.043	0.0189187	868.009	0.238266	868.04	0.0643172	868.044	0.0377281	-0.00274786	0.00308805	-0.00178738	-0.00476986
34	40	VLVPVLF	786.512	1	5	785.999	0.126627	785.98	0.110966	785.993	0.146355	786.006	0.33966	785.991	0.247391	785.994	0.239401	785.991	0.243965	785.999	0.113011	0.00154683	-0.0028093	0.0004497	0.00157357
36	48	VPVLFHINPATVL	1419.84	2	10	1420.04	0.0571385	1420.06	0.379003	1420.11	0.245826	1420.13	0.295124	1419.97	0.7108	1420.1	0.740394	1420.27	0.197698	1420.34	1.0803	0.0061964	-0.00444775	-0.015592	-0.0207939
40	46	FHINPAT	799.41	1	5	799.055	0.538222	799.183	0.427932	799.314	0.622019	799.34	0.425451	799.124	0.199342	799.302	0.982363	799.406	0.553724	799.512	0.883018	-0.0138478	-0.0236509	-0.0184765	-0.0344267
40	48	FHINPATVL	1011.56	2	7	1013	1.80983	1013.18	7.39178	1013.11	2.55456	1012.98	2.9757	1017.01	2.69766	1017.16	2.64688	1017.17	2.19086	1017.11	3.26643	-0.572932	-0.568514	-0.579169	-0.590283
41	48	HINPATVL	864.494	1	6	864.465	0.511216	864.579	0.636671	864.658	0.202087	864.754	0.269475	864.442	0.615007	864.627	1.34964	864.869	4.58488	864.873	1.49381	0.00391037	-0.0079695	-0.0351362	-0.0198384
41	48	HINPATVL	864.494	2	6	864.242	0.384997	864.353	0.398019	864.441	0.715405	864.469	1.10442	864.233	0.748041	864.366	0.865712	864.488	0.652084	864.623	1.37867	0.00143483	-0.0020875	-0.00784292	-0.0256188
41	49	HINPATVLL	977.578	1	7	977.275	0.269907	977.382	0.38786	977.439	0.302003	977.507	0.50462	977.285	0.56537	977.385	0.939806	977.507	0.363799	977.632	0.882591	-0.00137323	-0.000389381	-0.00973176	-0.0178216
49	56	LFNGIGTL	834.472	1	7	834.382	0.371853	834.424	0.170465	834.422	0.396841	834.392	0.50241	834.393	0.199049	834.436	0.310864	834.457	0.263838	834.448	0.22432	-0.00158432	-0.00168443	-0.0050385	-0.00792864
49	56	LFNGIGTL	834.472	2	7	834.162	0.129544	834.159	0.106372	834.164	0.104824	834.162	0.103706	834.186	0.133899	834.214	0.173563	834.182	0.120026	834.199	0.301583	-0.00339843	-0.00784086	-0.00261936	-0.00532986
50	56	FNGIGTL	721.388	1	6	720.917	0.249676	720.898	0.075282	720.896	0.0908462	720.908	0.314081	720.933	0.22625	720.951	0.120946	720.917	0.0789088	720.909	0.199083	-0.00261664	-0.0088985	-0.00351467	-0.000145
60	73	FICKGKIPAYLGSS	1483.8	2	12	1484.16	0.150944	1484.11	0.137204	1484.13	0.0359488	1484.12	0.136959	1484.11	0.29046	1484.14	0.286964	1484.13	0.169602	1484.09	0.283999	0.00403381	-0.00262046	-5.425e-05	0.0022105
60	74	FICKGKIPAYLGSSF	1630.87	2	13	1631.49	0.234863	1631.47	0.106279	1631.49	0.126252	1631.48	0.0957004	1631.49	0.125893	1631.53	0.12644	1631.55	0.187836	1631.6	0.125088	6.14231e-05	-0.00413746	-0.00407069	-0.00936335
60	74	FICKGKIPAYLGSSF	1630.87	3	13	1631.64	0.288508	1631.61	0.221071	1631.67	0.133073	1631.65	0.197445	1631.63	0.249092	1631.67	0.113406	1631.7	0.279992	1631.68	0.226769	0.000464885	-0.00508471	-0.00220979	-0.00227504
60	75	FICKGKIPAYLGSSFA	1701.9	2	14	1702.2	0.0792497	1702.2	0.179105	1702.23	0.0997059	1702.23	0.13221	1702.23	0.123046	1702.24	0.0728404	1702.28	0.115711	1702.37	0.0938498	-0.00170871	-0.00300871	-0.00338875	-0.00969029
60	75	FICKGKIPAYLGSSFA	1701.9	3	14	1702.34	0.120134	1702.32	0.18243	1702.34	0.0667262	1702.33	0.15542	1702.34	0.113036	1702.37	0.262775	1702.39	0.153808	1702.48	0.342251	0.000147161	-0.0035302	-0.00422604	-0.0106694
61	70	ICKGKIPAYL	1105.64	3	8	1105.49	0.34418	1105.44	0.173405	1105.51	0.296861	1105.51	0.101857	1105.5	0.320357	1105.54	0.181519	1105.49	0.198713	1105.51	0.30664	-0.000197	-0.0121123	0.00134559	-0.000230625
61	73	ICKGKIPAYLGSS	1336.73	2	11	1336.76	0.257625	1336.75	0.145252	1336.77	0.139941	1336.77	0.158941	1336.81	0.233108	1336.81	0.356606	1336.82	0.174629	1336.82	0.146834	-0.00442273	-0.00561391	-0.00475491	-0.00454255
61	74	ICKGKIPAYLGSSF	1483.8	2	12	1484.04	0.144824	1484	0.242911	1484.04	0.274922	1484.03	0.20231	1484.07	0.613414	1484.11	0.241899	1484.09	0.304331	1484.12	0.186711	-0.0024681	-0.00911342	-0.00435229	-0.007128
61	74	ICKGKIPAYLGSSF	1483.8	3	12	1484.21	0.177422	1484.19	0.425294	1484.2	0.061338	1484.21	0.379516	1484.21	0.449371	1484.23	0.157114	1484.23	0.211165	1484.27	0.332817	-6.78125e-05	-0.00337281	-0.00280838	-0.00505719
61	75	ICKGKIPAYLGSSFA	1554.83	3	13	1555.06	0.315782	1555.07	0.0584783	1555.07	0.178416	1555.05	0.124783	1555.17	0.28129	1555.29	0.21814	1555.22	0.234529	1555.34	0.152083	-0.00904017	-0.0165535	-0.0115639	-0.022079
74	81	FAFISPVL	893.513	1	6	893.088	0.292804	893.064	0.373999	893.044	0.120495	893.074	0.245033	893.097	0.41278	893.049	0.180224	893.084	0.246592	893.079	0.420255	-0.00138486	0.00241394	-0.00666139	-0.000790708
82	89	LLLPLGYE	917.534	1	6	917.732	0.627228	917.863	0.739972	917.912	0.184256	917.856	0.104064	917.792	0.744406	917.898	0.979798	918.023	0.416135	918.084	0.893507	-0.0100185	-0.00580656	-0.0183698	-0.0379348
83	89	LLPLGYE	804.45	1	5	804.066	0.361975	804.123	0.371439	804.088	0.84915	804.062	0.465944	804.166	1.29994	804.092	1.24633	804.182	0.281735	804.294	0.889601	-0.0201209	0.0062634	-0.0187769	-0.0464498
89	95	EVALGGF	692.361	1	6	691.723	0.280074	691.746	0.306526	691.749	0.367242	691.714	0.177966	691.758	0.0502268	691.739	0.247243	691.744	0.196264	691.763	0.181652	-0.00578806	0.00114121	0.000882333	-0.00820204
90	97	VALGGFIM	807.443	1	7	806.939	0.22614	806.94	0.194298	806.948	0.237097	806.939	0.120937	806.941	0.120683	806.92	0.263272	806.95	0.266168	806.921	0.254769	-0.000221464	0.00288521	-0.000390071	0.00255704
118	125	DVLFPPAA	829.445	1	5	828.942	0.328414	828.906	0.588242	828.928	0.432447	829.05	0.596845	828.873	0.458153	829.009	0.372945	829.027	0.495645	828.987	0.815376	0.0138643	-0.0206575	-0.0198867	0.0126451
118	126	DVLFPPAAM	960.486	1	6	960.251	0.245099	960.264	0.443371	960.301	0.320229	960.287	0.154809	960.254	0.133948	960.299	0.496569	960.321	0.186876	960.341	0.522022	-0.000469083	-0.00584112	-0.00338829	-0.00912546
118	126	DVLFPPAAM	960.486	2	6	960.256	0.499607	960.309	0.564316	960.306	0.770492	960.297	0.365967	960.176	0.349006	960.159	0.549288	960.191	0.395582	960.214	0.334404	0.013369	0.0249998	0.0190777	0.0139711
118	127	DVLFPPAAMG	1017.51	1	7	1017.29	0.167521	1017.32	0.195168	1017.33	0.255411	1017.32	0.118481	1017.31	0.456659	1017.36	0.40509	1017.38	0.316965	1017.41	0.818625	-0.00207061	-0.00657458	-0.00704836	-0.0126496
118	127	DVLFPPAAMG	1017.51	2	7	1017.23	0.166449	1017.36	0.0299257	1017.38	0.293787	1017.35	0.439876	1017.34	0.353346	1017.43	0.195126	1017.44	1.261	1017.41	0.326348	-0.0164104	-0.0105106	-0.00868736	-0.00896514
118	128	DVLFPPAAMGA	1088.54	1	8	1088.39	0.238208	1088.39	0.185643	1088.41	0.21987	1088.4	0.220186	1088.37	0.240751	1088.39	0.320887	1088.45	0.268346	1088.42	0.162742	0.00159159	-0.0006005	-0.00470619	-0.00338969
118	128	DVLFPPAAMGA	1088.54	2	8	1088.45	0.449764	1088.46	0.331792	1088.46	0.246225	1088.46	0.695518	1088.44	0.249406	1088.45	0.34364	1088.46	0.341202	1088.41	0.777427	0.00182131	0.00020775	-0.000787812	0.00562569
120	127	LFPPAAMG	803.412	1	5	802.846	0.178057	802.867	0.525347	802.928	0.128262	802.932	0.405941	802.938	0.351067	802.96	0.318949	802.991	0.480229	802.992	0.238399	-0.0185493	-0.0186079	-0.0126374	-0.0121178
120	127	LFPPAAMG	803.412	2	5	802.801	0.490834	802.783	0.449239	802.716	1.24033	802.756	0.898054	802.836	0.988226	802.758	0.687869	802.81	0.433421	802.777	0.295373	-0.0068712	0.0049911	-0.0187595	-0.0042716
122	128	PPAAMGA	614.297	1	4	613.715	0.112383	613.723	0.460447	613.725	0.120946	613.725	0.309099	613.705	0.12669	613.763	0.610873	613.764	0.206408	613.76	0.677007	0.00239056	-0.0100449	-0.00965727	-0.00876496
128	134	AIVAVIG	642.418	1	6	641.752	0.282848	641.771	0.40295	641.779	0.196182	641.754	0.324842	641.757	0.352795	641.768	0.413656	641.782	0.329043	641.759	0.402352	-0.000826792	0.000428083	-0.000433083	-0.000788417
131	137	AVIGLEL	714.44	1	6	713.927	0.222836	713.906	0.0759261	713.91	0.232521	713.913	0.194559	713.945	0.250192	713.922	0.173596	713.955	0.151096	713.945	0.399962	-0.00292104	-0.00273221	-0.00751237	-0.00527538
135	141	LELAGVA	672.393	1	6	671.837	0.213047	671.848	0.341805	671.839	0.0885804	671.831	0.136807	671.865	0.414464	671.88	0.538082	671.867	0.178797	671.89	0.322666	-0.00464333	-0.00537372	-0.00456939	-0.00986922
136	144	ELAGVAAGM	818.408	1	8	818.118	0.1679	818.112	0.279986	818.213	0.0754402	818.245	0.2579	818.221	0.16776	818.201	0.472023	818.266	0.407339	818.306	0.413909	-0.0129676	-0.0110859	-0.0066463	-0.00758325
136	148	ELAGVAAGMAGLL	1172.63	1	12	1172.5	0.38066	1172.48	0.209907	1172.51	0.356668	1172.5	0.592095	1172.49	0.556443	1172.56	0.739975	1172.53	0.211763	1172.55	0.424022	0.000618479	-0.00690935	-0.00170554	-0.00414638
136	148	ELAGVAAGMAGLL	1172.63	2	12	1172.72	0.288668	1172.73	0.60506	1172.8	0.247786	1172.83	0.454361	1172.78	0.68838	1172.84	0.539182	1172.95	0.350944	1172.97	0.203847	-0.00512338	-0.00899687	-0.0120197	-0.0119659
137	144	LAGVAAGM	689.365	1	7	689.093	0.575616	689.102	0.130441	689.09	0.42873	689.102	0.214942	689.103	0.56417	689.112	0.749763	689.168	0.13895	689.175	0.444584	-0.00145192	-0.00144881	-0.0111695	-0.0104267
138	144	AGVAAGM	576.281	1	6	575.982	0.381108	576.003	0.390338	576.042	0.111384	576.056	0.371989	575.99	0.287837	575.998	0.656557	576.089	0.216247	576.127	0.237998	-0.00132863	0.000909528	-0.00780036	-0.0117485
138	147	AGVAAGMAGL	817.424	1	9	817.127	0.517119	817.141	0.465998	817.2	0.188235	817.201	0.176561	817.168	0.287463	817.164	0.174894	817.215	0.152455	817.3	0.178421	-0.00453802	-0.00256518	-0.00163385	-0.010987
138	148	AGVAAGMAGLL	930.508	1	10	930.437	0.335294	930.406	0.330093	930.513	0.559098	930.649	0.158682	930.506	0.295783	930.527	0.472333	930.687	0.520836	930.836	0.320454	-0.00687053	-0.0120768	-0.017444	-0.0186844
138	148	AGVAAGMAGLL	930.508	2	10	930.483	0.63624	930.478	0.258125	930.642	0.570248	930.8	3.31244	930.531	0.467473	930.591	0.395307	930.766	0.428774	930.844	0.261594	-0.00486948	-0.0112611	-0.0123816	-0.0044167
142	148	AGMAGLL	632.344	1	6	632.236	0.105181	632.257	0.368537	632.269	0.207397	632.382	0.253614	632.276	0.318445	632.28	0.498839	632.303	0.199769	632.434	0.48488	-0.0066805	-0.00386953	-0.00567542	-0.00857432
142	159	AGMAGLLPAEGQTPDSKT	1743.86	3	15	1744.29	0.455547	1744.26	0.192125	1744.26	0.175122	1744.15	0.0692821	1744.25	0.0940271	1744.24	0.362557	1744.3	0.177078	1744.2	0.267844	0.00308425	0.00163037	-0.00262807	-0.00323068
142	161	AGMAGLLPAEGQTPDSKTII	1970.03	2	17	1971.48	0.765054	1971.45	0.316203	1971.63	0.263786	1971.97	0.400685	1971.87	0.948918	1971.84	0.152174	1972.16	0.380904	1972.55	0.722783	-0.0228814	-0.0227856	-0.0315468	-0.0337211
145	159	AGLLPAEGQTPDSKT	1484.76	2	12	1486.18	0.441775	1486.26	0.521565	1486.23	0.16248	1486.21	0.274471	1486.33	0.500338	1486.49	0.5943	1486.49	0.339125	1486.7	0.86215	-0.0123136	-0.0187148	-0.0213097	-0.0414697
145	161	AGLLPAEGQTPDSKTII	1710.93	2	14	1712.04	0.446234	1712.08	0.434373	1712.11	0.157928	1712.13	0.712284	1712.31	0.472473	1712.33	0.862192	1712.54	0.0652832	1712.69	1.09327	-0.0197105	-0.0175434	-0.0301808	-0.039953
146	159	GLLPAEGQTPDSKT	1413.72	2	11	1419.36	0.612807	1419.63	0.297069	1419.82	0.966331	1419.72	0.763683	1419.14	0.419044	1419.39	0.42906	1419.45	1.28039	1419.46	0.216224	0.0208387	0.0225825	0.0331867	0.0235657
149	159	PAEGQTPDSKT	1130.53	2	8	1132.2	0.516961	1132.17	1.0538	1132.37	0.426498	1132.34	0.496491	1132.28	0.384992	1132.46	0.19506	1132.46	0.219441	1132.63	0.324354	-0.00933875	-0.0366584	-0.0111431	-0.0373982
149	161	PAEGQTPDSKTII	1356.7	2	10	1357.76	0.647438	1357.87	0.776144	1358.06	0.204962	1357.99	0.659342	1358.01	0.292214	1358.14	0.246739	1358.25	0.708733	1358.46	0.740384	-0.0247535	-0.0269729	-0.0191321	-0.0463842
160	166	IIISITT	760.481	1	6	759.916	0.209624	759.905	0.115079	759.901	0.0613223	759.894	0.0770614	759.9	0.0589296	759.899	0.108992	759.925	0.0609198	759.887	0.155037	0.0026399	0.000953833	-0.00390422	0.00117957
160	167	IIISITTL	873.566	1	7	873.136	0.102725	873.134	0.356111	873.139	0.24501	873.138	0.330337	873.133	0.183424	873.134	0.299996	873.152	0.0870517	873.131	0.576407	0.000419857	9.28571e-07	-0.00195811	0.00102264
160	167	IIISITTL	873.566	2	7	873.042	0.396384	873.042	0.0849551	873.084	0.389519	873.026	0.129757	873.081	0.71639	873.064	0.368861	873.099	0.577731	873.097	0.374731	-0.005481	-0.00310579	-0.00220264	-0.0101911
162	168	ISITTLA	718.434	1	6	717.746	0.410383	717.755	0.085232	717.758	0.147144	717.765	0.150307	717.832	0.297234	717.803	0.317147	717.875	0.375433	717.791	0.301276	-0.0143346	-0.00797644	-0.0194716	-0.00425396
168	176	AVTVLGSVL	858.529	1	8	858.074	0.0903665	858.026	0.315632	858.08	0.141203	858.062	0.235734	858.056	0.199718	858.052	0.16579	858.087	0.102474	858.106	0.236647	0.00224833	-0.00322737	-0.000945406	-0.00553512
170	176	TVLGSVL	688.424	1	6	687.846	0.415005	687.828	0.125475	687.855	0.0883673	687.842	0.0628444	687.82	0.267351	687.825	0.22721	687.866	0.257903	687.885	0.151726	0.00438917	0.000582889	-0.00189757	-0.00718378
177	187	FRGFLAIIPIL	1259.79	2	9	1259.79	0.179739	1259.75	0.545682	1259.76	0.623423	1259.72	0.303554	1259.78	0.742936	1259.82	0.852589	1259.84	0.418132	1259.79	0.61625	0.00115509	-0.00790385	-0.00923078	-0.00804548
181	187	LAIIPIL	752.528	1	5	752.152	0.175491	752.159	0.263889	752.15	0.237439	752.151	0.208889	752.149	0.109015	752.136	0.410358	752.143	0.121671	752.137	0.300086	0.000542367	0.00461613	0.00129675	0.0028734
187	198	LIGVLVGYALSF	1251.73	1	11	1252.1	0.216763	1252.35	0.187825	1252.5	0.133582	1252.72	0.735115	1252.23	0.448829	1252.46	0.523084	1252.73	0.448661	1253.15	0.607648	-0.0119869	-0.0103802	-0.0201809	-0.0391109
192	198	VGYALSF	756.393	1	6	756.047	0.255417	756.009	0.213187	756.046	0.544346	756.046	0.430537	756.054	0.245921	756.058	0.261101	756.084	0.145481	756.057	0.338129	-0.00110867	-0.00817725	-0.00633121	-0.00179886
192	199	VGYALSFA	827.43	1	7	826.881	0.331304	826.926	0.103027	826.935	0.106477	826.943	0.227388	826.921	0.423007	826.907	0.118886	826.904	0.276361	826.96	0.265113	-0.0056419	0.00272105	0.00438405	-0.00241862
199	206	AMGIVDTT	807.392	1	7	808.309	1.62268	808.253	1.54026	808.305	0.543147	808.305	1.41563	808.528	1.78244	808.514	2.20446	808.641	0.658682	808.684	0.969185	-0.0314006	-0.0373351	-0.0479502	-0.0540424
199	213	AMGIVDTTPIINAHW	1638.83	2	13	1641.74	1.31783	1641.99	1.08446	1642.1	0.764379	1642.1	0.534796	1642.03	0.734009	1642.64	0.223454	1642.72	0.931566	1642.85	0.616109	-0.0221449	-0.0501567	-0.0475122	-0.0570426
200	206	MGIVDTT	736.355	1	6	737.075	1.85964	736.987	1.81983	737.079	0.769131	737.043	1.60065	737.348	1.73475	737.253	1.67564	737.31	0.765809	737.389	0.304151	-0.0454833	-0.0442441	-0.0384331	-0.0578149
200	213	MGIVDTTPIINAHW	1567.79	2	12	1571.06	0.864391	1571.46	1.69009	1571.45	1.19467	1571.39	1.21201	1571.4	0.898412	1571.86	1.80524	1571.92	1.20628	1571.95	0.622935	-0.0277283	-0.0328604	-0.038996	-0.0470158
200	213	MGIVDTTPIINAHW	1567.79	3	12	1570.3	1.30861	1570.39	1.32608	1570.49	1.05427	1570.4	1.23178	1570.64	2.14405	1571.06	3.17697	1571.05	1.26829	1571.13	0.425111	-0.0285834	-0.0554904	-0.0467148	-0.0608332
202	209	IVDTTPII	871.514	1	6	871.115	0.270335	871.011	0.281881	871.021	0.42327	871.049	0.467228	871.036	0.306006	871.012	0.363529	871.047	0.200341	871.044	0.490513	0.0131485	-0.000223611	-0.00425306	0.000903667
202	213	IVDTTPIINAHW	1379.73	2	10	1382.16	0.133219	1382.52	0.520461	1382.46	0.223496	1382.47	0.179002	1382.33	0.696448	1382.75	0.201791	1382.75	0.611074	1382.86	0.433695	-0.016588	-0.0224586	-0.02928	-0.0388222
214	220	FALPTLY	824.455	1	5	824.181	0.367975	824.287	0.447401	824.331	0.556485	824.307	0.58419	824.193	0.548058	824.407	0.807021	824.431	0.245497	824.448	0.352586	-0.00237627	-0.0240104	-0.0198653	-0.0281207
214	221	FALPTLYT	925.503	1	6	925.523	1.05264	925.86	0.616536	925.98	0.520816	925.84	0.743998	925.621	0.224714	926.024	1.70359	926.225	0.470962	926.208	0.347137	-0.0162799	-0.0274892	-0.040905	-0.0614664
214	226	FALPTLYTPRFEW	1640.85	2	10	1642.02	0.418274	1642.15	0.958542	1642.55	0.03357	1642.37	0.551557	1642.21	0.403616	1642.7	2.47559	1642.88	1.10377	1643.02	1.5363	-0.0190529	-0.0548517	-0.0323916	-0.0648371
220	226	YTPRFEW	998.473	2	5	999.43	0.383856	999.472	0.392633	999.47	0.185588	999.479	0.216975	999.466	0.752818	999.551	0.64343	999.511	0.539086	999.57	0.683137	-0.00725053	-0.0157553	-0.00820183	-0.0182709
230	237	LTILPAAL	811.529	1	6	810.936	0.252436	810.939	0.269439	810.975	0.259962	810.956	0.107135	810.997	0.123718	810.962	0.098828	810.99	0.217409	811.015	0.150865	-0.0100795	-0.00371622	-0.00263294	-0.009902
231	237	TILPAAL	698.445	1	5	698.343	0.237539	698.362	0.101592	698.352	0.237539	698.372	0.458677	698.375	0.651645	698.397	0.666081	698.414	0.135526	698.46	0.246812	-0.006352	-0.0070357	-0.0125499	-0.0176933
231	239	TILPAALVV	896.582	1	7	896.029	0.174229	896.044	0.237671	896.029	0.150513	895.994	0.227645	896.029	0.108723	896.031	0.336844	896.031	0.0349897	896.08	0.161034	-6.89762e-05	0.00178186	-0.000304619	-0.0121852
238	247	VVIAEHVGHL	1073.61	1	9	1073.3	0.121838	1073.3	0.201933	1073.32	0.0822627	1073.31	0.215431	1073.27	0.160875	1073.3	0.18489	1073.28	0.0970543	1073.28	0.158451	0.00371322	0.000346528	0.00397667	0.00345061
238	247	VVIAEHVGHL	1073.61	2	9	1073.54	0.126858	1073.55	0.261469	1073.55	0.129606	1073.57	0.197598	1073.54	0.476912	1073.58	0.157154	1073.59	0.133622	1073.61	0.241357	-0.0004035	-0.00266322	-0.00456144	-0.00442389
238	247	VVIAEHVGHL	1073.61	3	9	1073.39	0.52901	1073.36	0.45258	1073.43	0.238814	1073.42	0.207616	1073.4	0.26999	1073.45	0.478954	1073.47	0.260476	1073.46	0.381766	-0.001492	-0.00964842	-0.00428883	-0.00400125
238	249	VVIAEHVGHLVV	1271.75	2	11	1271.73	0.254867	1271.74	0.260474	1271.73	0.0845613	1271.71	0.138517	1271.74	0.23477	1271.74	0.228378	1271.75	0.106133	1271.74	0.256226	-0.000307955	0.000619909	-0.00167882	-0.001921
238	249	VVIAEHVGHLVV	1271.75	3	11	1271.82	0.273907	1271.84	0.105581	1271.85	0.100378	1271.83	0.140043	1271.8	0.208808	1271.83	0.0215316	1271.87	0.220396	1271.86	0.353517	0.0018088	0.000935932	-0.00188039	-0.00277773
238	250	VVIAEHVGHLVVT	1372.79	2	12	1373.91	0.641792	1373.87	0.60893	1373.9	0.253518	1373.84	0.341448	1373.77	1.44031	1373.93	0.708625	1373.71	0.577565	1373.83	1.38588	0.0113262	-0.00471004	0.0158746	0.000670625
238	250	VVIAEHVGHLVVT	1372.79	3	12	1372.56	0.230581	1372.54	0.284531	1372.6	0.177151	1372.56	0.112183	1372.77	0.0604564	1372.56	0.148637	1372.54	0.0505226	1372.54	0.145263	-0.0171875	-0.000971125	0.00461106	0.00171738
238	251	VVIAEHVGHLVVTA	1443.83	2	13	1443.89	0.16231	1443.88	0.181112	1443.85	0.134098	1443.86	0.228714	1443.88	0.21834	1443.86	0.170885	1443.85	0.0619743	1443.86	0.208334	0.000449333	0.00160904	0.000537038	0.000211077
238	251	VVIAEHVGHLVVTA	1443.83	3	13	1443.94	0.351118	1443.89	0.236663	1443.95	0.192068	1443.93	0.266341	1443.93	0.18003	1443.93	0.119012	1443.93	0.313732	1443.92	0.207562	0.000786692	-0.00366156	0.00166731	0.000904212
238	252	VVIAEHVGHLVVTAN	1557.87	2	14	1558.01	0.0631867	1558	0.0523735	1557.96	0.06794	1557.92	1.02695	1558.07	0.0642012	1558.03	0.165328	1558.04	0.053355	1558.04	0.448485	-0.00459775	-0.00264379	-0.00572143	-0.00842704
240	247	IAEHVGHL	875.473	1	7	875.037	0.266219	875.036	0.28009	875.048	0.386102	875.032	0.274112	875.019	0.249483	875.03	0.198551	875.048	0.161298	875.055	0.391609	0.00260104	0.000847071	5.95357e-05	-0.00321975
240	247	IAEHVGHL	875.473	2	7	875.279	0.580089	875.279	0.519029	875.327	0.53515	875.324	0.208672	875.298	0.476146	875.303	0.416057	875.346	0.0896768	875.347	0.422572	-0.00269243	-0.00344457	-0.00264907	-0.00324986
240	250	IAEHVGHLVVT	1174.66	1	10	1174.34	0.153888	1174.33	0.178388	1174.33	0.0666009	1174.34	0.164543	1174.38	0.371895	1174.36	0.154518	1174.28	0.303894	1174.34	0.214988	-0.0035637	-0.00326952	0.00483357	-0.000447325
240	250	IAEHVGHLVVT	1174.66	2	10	1174.42	0.182693	1174.46	0.346522	1174.44	0.132598	1174.43	0.241365	1174.47	0.327922	1174.44	0.185524	1174.44	0.286092	1174.47	0.381623	-0.00567015	0.00171318	0.0005299	-0.0038216
240	251	IAEHVGHLVVTA	1245.69	1	11	1245.42	0.141452	1245.35	0.181868	1245.42	0.0642582	1245.39	0.509237	1245.36	0.233192	1245.39	0.497392	1245.37	0.644564	1245.34	0.13739	0.00508951	-0.00364943	0.0044365	0.00451784
240	251	IAEHVGHLVVTA	1245.69	2	11	1245.54	0.159187	1245.56	0.177532	1245.56	0.221271	1245.52	0.124322	1245.55	0.319172	1245.45	0.0237725	1245.54	0.176165	1245.54	0.33876	-0.00138995	0.00972291	0.0012317	-0.001598
240	252	IAEHVGHLVVTAN	1359.74	2	12	1359.92	0.143828	1359.88	0.148219	1359.94	0.0853644	1359.94	0.267214	1359.94	0.280411	1359.96	0.131046	1359.95	0.188788	1360	0.123763	-0.00160596	-0.00619629	-0.00135688	-0.00470837
243	249	HVGHLVV	760.446	2	6	760.333	0.312562	760.361	0.177109	760.373	0.162082	760.343	0.176893	760.323	0.202636	760.382	0.370008	760.366	0.0357076	760.399	0.377415	0.00162881	-0.00361492	0.00116578	-0.00928739
243	250	HVGHLVVT	861.494	2	7	861.556	0.0765104	861.581	0.275138	861.582	0.192373	861.587	0.201687	861.564	0.343322	861.616	0.294519	861.617	0.136231	861.669	0.29775	-0.00107305	-0.00501986	-0.00504636	-0.0116366
243	251	HVGHLVVTA	932.531	2	8	932.594	0.209348	932.593	0.220008	932.607	0.1982	932.604	0.166814	932.6	0.206088	932.662	0.151804	932.68	0.368512	932.694	0.161875	-0.000682875	-0.008587	-0.00918844	-0.0112922
243	252	HVGHLVVTAN	1046.57	2	9	1046.96	0.412232	1046.99	0.325181	1047.01	0.181347	1047.02	0.503742	1047	0.589169	1047.12	0.415495	1047.15	0.532869	1047.22	0.787342	-0.00479317	-0.0146862	-0.0149243	-0.0222124
248	264	VVTANIVKKDLLRDPGL	1851.11	2	15	1851.71	0.413674	1852.16	0.246965	1852.56	0.544567	1852.96	0.374355	1851.66	0.372603	1852.31	0.530007	1852.66	0.214677	1853.37	1.09304	0.00337937	-0.00992093	-0.00669327	-0.0275555
248	264	VVTANIVKKDLLRDPGL	1851.11	3	15	1851.95	0.385675	1852.36	0.354999	1852.74	0.318916	1853.12	0.58779	1851.87	0.0948294	1852.37	0.589655	1852.91	0.356181	1853.52	0.884123	0.0052131	-0.00050805	-0.0112712	-0.0268873
251	264	ANIVKKDLLRDPGL	1551.92	2	12	1552.62	0.754618	1552.96	0.353349	1553.23	0.385264	1553.34	0.47407	1552.58	0.572961	1553.04	0.505254	1553.28	0.313254	1553.52	0.873422	0.00376887	-0.00710133	-0.0042095	-0.0142963
251	264	ANIVKKDLLRDPGL	1551.92	3	12	1552.87	0.502008	1553.46	0.285968	1553.65	0.167466	1554.4	0.151795	1552.84	0.0715005	1553.25	0.284544	1553.74	0.436775	1554.75	0.689507	0.00267831	0.0170744	-0.00748331	-0.0290444
251	264	ANIVKKDLLRDPGL	1551.92	4	12	1552.67	0.844142	1553.17	0.636766	1553.51	0.297703	1553.91	0.81572	1552.64	0.41256	1553.3	0.329367	1553.69	0.376255	1554.31	1.22449	0.003102	-0.0109432	-0.0145864	-0.0328871
252	264	NIVKKDLLRDPGL	1480.88	2	11	1481.73	0.909971	1482.12	0.404272	1482.5	0.483951	1482.83	0.383128	1481.66	0.670045	1482.23	0.521365	1482.58	0.474236	1483.14	1.16627	0.00677173	-0.009708	-0.00746314	-0.0278847
252	264	NIVKKDLLRDPGL	1480.88	3	11	1482.01	1.1707	1482.4	0.403335	1482.69	0.276177	1483.09	0.105669	1482.03	0.432463	1482.58	0.567006	1482.86	0.396924	1483.41	1.00164	-0.00174198	-0.0162106	-0.0148645	-0.0294972
255	264	KKDLLRDPGL	1154.69	2	8	1155.12	0.311484	1155.52	0.477768	1155.78	0.450382	1156.11	0.237189	1155.1	0.604941	1155.59	1.04661	1155.82	0.61943	1156.33	1.46638	0.00234369	-0.00812306	-0.00595544	-0.0275655
257	264	DLLRDPGL	898.499	1	6	898.271	0.357828	898.531	0.295685	898.725	0.456719	898.854	0.89954	898.276	0.27774	898.572	0.940787	898.783	0.320934	899.034	1.2503	-0.000778292	-0.00678871	-0.009724	-0.0299133
265	274	HRSMFANGLS	1119.54	2	9	1119.72	0.244857	1119.75	0.318102	1119.76	0.172326	1119.75	0.233676	1119.77	0.283616	1119.79	0.414112	1119.79	0.205967	1119.84	0.367153	-0.00540667	-0.004603	-0.00298778	-0.00981539
265	275	HRSMFANGLST	1220.58	2	10	1221.19	0.215946	1221.17	0.404687	1221.18	0.188512	1221.18	0.254003	1221.21	0.506048	1221.24	0.447079	1221.2	0.246261	1221.25	0.476013	-0.0018835	-0.00671775	-0.0022439	-0.00747905
265	276	HRSMFANGLSTV	1319.65	2	11	1319.93	0.336464	1319.95	0.125705	1320.01	0.260532	1319.97	0.222881	1319.88	0.547601	1319.94	0.274078	1320	0.271075	1319.98	0.31319	0.00438782	0.00101227	0.0008935	-0.000810182
266	275	RSMFANGLST	1083.53	2	9	1083.49	0.763932	1083.49	0.555642	1083.48	0.441138	1083.5	0.256733	1083.44	0.429057	1083.44	0.172033	1083.42	0.416708	1083.44	0.119127	0.00484539	0.00510472	0.007154	0.00585661
269	275	FANGLST	709.351	1	6	709.073	0.381337	709.065	0.410187	709.013	0.245997	709.041	0.486884	709.1	0.245208	709.086	0.376907	709.078	0.287005	709.113	0.442929	-0.00440571	-0.0035105	-0.0108113	-0.011888
269	276	FANGLSTV	808.42	1	7	807.947	0.119866	807.931	0.30409	807.93	0.161457	807.946	0.269764	807.948	0.169058	807.931	0.225582	807.924	0.0962459	807.939	0.232434	-0.000189286	-2.76071e-05	0.000777821	0.000969286
270	276	ANGLSTV	661.351	1	6	660.92	0.487962	660.921	0.445982	660.95	0.188382	660.917	0.249809	660.944	0.538987	660.94	0.385155	660.962	0.469546	660.944	0.394287	-0.00388925	-0.00312063	-0.00193817	-0.0045175
270	280	ANGLSTVISGF	1065.56	1	10	1065.15	0.175285	1065.14	0.239535	1065.15	0.142732	1065.15	0.191485	1065.16	0.393467	1065.15	0.452313	1065.14	0.216648	1065.13	0.176637	-0.00060545	-0.000722725	0.00109352	0.00174987
270	280	ANGLSTVISGF	1065.56	2	10	1065.25	0.290592	1065.25	0.32981	1065.2	0.246457	1065.19	0.241784	1065.24	0.296629	1065.25	0.29222	1065.19	0.169003	1065.19	0.217658	0.00058715	-0.0004409	0.0012253	-0.0001382
274	280	STVISGF	710.372	1	6	710.14	0.245925	710.146	0.147124	710.161	0.0759838	710.167	0.344269	710.158	0.348842	710.205	0.14766	710.203	0.108016	710.228	0.409084	-0.00309275	-0.00997038	-0.00698742	-0.0101333
275	281	TVISGFF	770.408	1	6	769.864	0.365458	769.874	0.564699	769.845	0.153449	769.88	0.627091	769.853	0.413488	769.861	0.25222	769.835	0.423139	769.894	0.753133	0.00182179	0.0022005	0.00178425	-0.00231396
276	292	VISGFFGSTPNTTYGEN	1790.82	2	15	1791.07	0.192501	1791.05	0.129789	1791.05	0.0916876	1791.06	0.228925	1791.08	0.119508	1791.08	0.0605337	1791.08	0.125263	1791.14	0.0110017	-0.000887567	-0.00215667	-0.00220793	-0.00497473
277	292	ISGFFGSTPNTTYGEN	1691.75	2	14	1692	0.214851	1691.98	0.078461	1692.01	0.116558	1692.01	0.108824	1692.01	0.156011	1692.02	0.0083537	1692.06	0.149307	1692.09	0.112002	-0.0003935	-0.00249332	-0.00318118	-0.00511039
280	292	FFGSTPNTTYGEN	1434.62	2	11	1434.91	0.198644	1434.96	0.426632	1434.97	0.324342	1434.93	0.507293	1434.97	0.356883	1435.01	0.175247	1435.07	0.420273	1435.1	0.351442	-0.00519977	-0.00473836	-0.00956882	-0.0146961
281	292	FGSTPNTTYGEN	1287.55	1	10	1287.86	0.234213	1287.83	0.133569	1287.86	0.168896	1287.87	0.134029	1287.9	0.159185	1287.92	0.0516003	1287.93	0.218209	1288.04	0.182163	-0.00345783	-0.00869905	-0.00750367	-0.0171697
282	292	GSTPNTTYGEN	1140.48	1	9	1140.4	0.381356	1140.36	0.27349	1140.36	0.226928	1140.39	0.509806	1140.39	0.3302	1140.41	0.391509	1140.41	0.375328	1140.42	0.398806	0.000329306	-0.00573692	-0.00507744	-0.00341831
282	292	GSTPNTTYGEN	1140.48	2	9	1140.38	0.249174	1140.34	0.230887	1140.37	0.26532	1140.37	0.269716	1140.36	0.307679	1140.39	0.267747	1140.38	0.199774	1140.46	0.304321	0.00247628	-0.005094	-0.00177578	-0.0103563
283	291	STPNTTYGE	969.416	1	7	969.225	0.212748	969.223	0.315252	969.235	0.177727	969.247	0.25462	969.261	0.149481	969.289	0.341123	969.291	0.362075	969.33	0.284645	-0.00519786	-0.00939196	-0.00793196	-0.0117425
284	292	TPNTTYGEN	996.427	1	7	996.179	0.373808	996.144	0.759853	996.196	0.370483	996.187	0.373814	996.181	0.5901	996.205	0.2317	996.192	0.68762	996.236	0.212957	-0.000330179	-0.00875	0.000577107	-0.00709114
285	292	PNTTYGEN	895.379	1	6	895.178	0.464475	895.168	0.458433	895.175	0.364711	895.188	0.255313	895.187	0.532087	895.207	0.351368	895.235	0.509905	895.263	0.319257	-0.00141733	-0.00656042	-0.0100748	-0.0125698
297	313	AITRVYSTWVIGGAAIF	1825	2	16	1825.58	0.895551	1825.88	0.819286	1826.21	0.504599	1826.21	0.493737	1825.55	1.04501	1826.07	1.54368	1826.47	0.542981	1826.68	1.46506	0.00234212	-0.0120629	-0.0159131	-0.0294662
297	313	AITRVYSTWVIGGAAIF	1825	3	16	1825.52	0.539645	1825.74	0.771101	1826.13	0.692182	1826.15	0.761929	1825.47	0.987385	1825.82	1.08814	1826.15	1.27811	1826.48	2.31761	0.0031972	-0.00477173	-0.0016013	-0.0207959
302	309	YSTWVIGG	882.436	1	7	882.117	1.19628	882.427	0.929797	882.576	0.697546	882.566	0.943354	882.119	0.849945	882.513	1.51095	882.689	0.398786	882.777	1.29683	-0.000284643	-0.012204	-0.0160703	-0.0301966
302	310	YSTWVIGGA	953.473	1	8	953.079	0.546902	953.083	0.452805	953.115	0.133561	953.202	0.457223	953.059	0.579325	953.059	0.404501	953.106	0.409364	953.288	0.713147	0.00246472	0.00309794	0.00101563	-0.0107431
302	312	YSTWVIGGAAI	1137.59	1	10	1137.51	1.0388	1137.81	0.505705	1138	1.57951	1137.92	1.15269	1137.56	1.24995	1137.88	0.992923	1138.14	0.994343	1138.16	0.566753	-0.0043618	-0.00674638	-0.0143044	-0.0239923
302	312	YSTWVIGGAAI	1137.59	2	10	1137.49	0.521051	1137.72	0.468363	1137.85	0.55562	1137.84	0.308436	1137.53	0.632726	1137.76	1.13167	1138.05	0.30957	1138.02	0.771293	-0.00358015	-0.00367355	-0.0200106	-0.0181857
302	313	YSTWVIGGAAIF	1284.66	1	11	1284.57	0.447885	1284.84	0.545689	1284.92	0.520208	1284.86	0.273334	1284.62	0.622942	1284.89	0.70303	1285.15	0.461554	1285.19	0.643601	-0.00503611	-0.00484427	-0.0202825	-0.0305358
302	313	YSTWVIGGAAIF	1284.66	2	11	1284.75	0.626154	1284.95	0.390268	1285.09	0.237807	1285.08	0.737393	1284.73	0.454704	1285.04	0.829281	1285.2	0.333042	1285.28	0.519057	0.00105173	-0.00777705	-0.00962886	-0.0175468
305	311	WVIGGAA	673.367	1	6	672.75	0.340042	672.758	0.221325	672.733	0.204236	672.734	0.205656	672.75	0.298045	672.739	0.308702	672.757	0.261287	672.764	0.418036	2.66667e-05	0.003242	-0.00403571	-0.005055
305	312	WVIGGAAI	786.451	1	7	786.068	0.408501	786.049	0.455185	786.069	0.388403	786.069	0.362095	786.086	0.296536	786.081	0.180779	786.059	0.467933	786.078	0.421744	-0.00261057	-0.00466507	0.00144054	-0.00136593
305	313	WVIGGAAIF	933.519	1	8	933.408	0.147325	933.376	0.235156	933.401	0.180851	933.394	0.125658	933.403	0.0602664	933.402	0.0493429	933.405	0.0903776	933.398	0.360844	0.000653313	-0.00316462	-0.000443656	-0.000546844
305	313	WVIGGAAIF	933.519	2	8	933.343	0.0903746	933.337	0.0507168	933.351	0.0740013	933.339	0.0528053	933.351	0.0751987	933.366	0.238688	933.377	0.0790268	933.356	0.392475	-0.001033	-0.00365038	-0.00334212	-0.00212181
306	312	VIGGAAI	600.371	1	6	599.772	0.281282	599.783	0.254894	599.783	0.216578	599.773	0.165685	599.77	0.159616	599.773	0.176261	599.807	0.428477	599.765	0.422076	0.000375333	0.00174958	-0.00402113	0.00125358
306	313	VIGGAAIF	747.44	1	7	747.06	0.334528	747.052	0.370492	747.085	0.345046	747.057	0.162527	747.057	0.115639	747.069	0.339286	747.078	0.0224	747.055	0.348297	0.000465071	-0.00245407	0.0010335	0.000199607
307	313	IGGAAIF	648.371	1	6	647.775	0.430649	647.767	0.663397	647.799	0.185258	647.79	0.341893	647.751	0.587378	647.804	0.266522	647.812	0.459091	647.8	0.437224	0.00392217	-0.00615742	-0.00219108	-0.00176142
317	323	LSCVGKL	719.412	2	6	719.421	1.03699	719.683	1.0006	719.787	0.804494	719.854	0.670381	719.461	1.20084	719.779	1.8968	719.927	0.940007	720.05	0.958923	-0.00664208	-0.0160706	-0.023481	-0.0326538
317	325	LSCVGKLAA	861.486	1	8	861.808	1.72025	862.402	1.64974	862.792	1.35989	862.844	1.6281	861.86	1.91831	862.626	3.04743	863.104	0.758145	863.335	1.40468	-0.00656484	-0.0279862	-0.0389848	-0.0614158
317	325	LSCVGKLAA	861.486	2	8	861.945	2.11118	862.522	1.26599	862.835	0.783941	862.998	0.467798	862.031	2.13222	862.7	2.59842	863.125	0.48883	863.363	1.34681	-0.0107876	-0.022228	-0.036278	-0.0455861
317	326	LSCVGKLAAA	932.523	1	9	932.909	2.10081	933.561	1.9208	934.037	1.67089	934.212	1.59382	932.954	2.23604	933.791	3.38189	934.405	0.910947	934.808	1.79881	-0.00494417	-0.0256151	-0.0408744	-0.0661809
317	326	LSCVGKLAAA	932.523	2	9	933.118	2.23108	933.748	0.907565	934.158	1.1433	934.424	1.31217	933.214	1.97476	933.933	2.68744	934.482	1.07121	934.884	1.3674	-0.0106797	-0.0205223	-0.0360748	-0.0510647
318	325	SCVGKLAA	748.402	1	7	748.448	1.97378	748.947	1.70458	749.297	1.48428	749.298	1.96646	748.496	2.07852	749.2	2.79714	749.574	0.601052	749.752	1.02313	-0.00691011	-0.0361602	-0.0395064	-0.064811
318	326	SCVGKLAAA	819.439	1	8	819.631	1.99125	820.236	1.8026	820.638	1.65368	820.779	2.07487	819.678	2.30078	820.425	3.38323	821.048	1.1993	821.37	2.62237	-0.00587	-0.0235616	-0.0511837	-0.0739058
319	325	CVGKLAA	661.37	1	6	661.315	1.99893	661.782	1.95486	662.056	1.64703	662.133	1.29077	661.398	2.27918	661.951	3.32419	662.342	1.03158	662.521	2.01171	-0.0137142	-0.0282026	-0.0476984	-0.0645301
320	326	VGKLAAA	629.398	1	6	629.372	2.33028	629.781	2.65406	630.109	1.90665	630.249	2.01229	629.403	2.27489	629.928	4.21836	630.395	1.50388	630.737	3.00629	-0.00515942	-0.0244833	-0.0477212	-0.0814251
320	326	VGKLAAA	629.398	2	6	629.523	2.70357	629.899	1.28471	630.289	1.66505	630.528	1.23781	629.489	2.30425	630.088	3.68422	630.531	1.60066	630.946	2.05133	0.00563808	-0.0315158	-0.0403297	-0.0696018
330	337	IGLPVMGG	743.412	1	6	743.508	0.573574	743.599	0.436906	743.683	0.526024	743.676	0.608367	743.551	0.603657	743.73	0.252677	743.729	0.486729	743.788	0.648965	-0.00712896	-0.0218309	-0.00770792	-0.0187388
330	339	IGLPVMGGVS	929.513	1	8	929.767	0.521338	929.9	0.357566	929.929	0.151738	929.934	0.559971	929.794	0.524405	929.977	0.662653	930.007	0.3228	930.065	0.341827	-0.00344512	-0.00962297	-0.00978912	-0.0163293
330	339	IGLPVMGGVS	929.513	2	8	929.52	0.683402	929.59	0.495123	929.717	0.431319	929.662	1.15935	929.496	0.662153	929.721	0.823101	929.685	0.320267	929.785	0.586301	0.00298331	-0.0163824	0.00397844	-0.015286
330	340	IGLPVMGGVSL	1042.6	1	9	1042.66	0.654485	1042.81	0.451143	1042.85	0.215604	1042.82	0.580396	1042.7	0.71264	1042.89	0.808168	1042.92	0.20371	1042.96	0.323072	-0.00358014	-0.009733	-0.00854033	-0.0160987
330	340	IGLPVMGGVSL	1042.6	2	9	1042.68	0.658541	1042.8	0.333461	1042.82	0.238481	1042.81	0.212979	1042.73	0.746551	1042.85	1.12181	1042.89	0.360104	1042.94	0.694582	-0.00581467	-0.00556683	-0.00756856	-0.0148367
330	341	IGLPVMGGVSLL	1155.68	1	10	1155.66	0.670614	1155.79	0.527033	1155.9	0.563683	1155.87	0.556287	1155.75	0.58234	1155.92	1.01743	1156	0.146161	1156.02	0.493878	-0.00899162	-0.0130657	-0.0100391	-0.0157455
330	341	IGLPVMGGVSLL	1155.68	2	10	1155.84	0.466128	1155.9	0.37965	1155.96	0.228038	1155.98	0.202723	1155.88	0.600017	1156.01	0.642137	1156.04	0.367511	1156.09	0.332307	-0.0037703	-0.0111384	-0.0078221	-0.0115603
330	342	IGLPVMGGVSLLL	1268.76	2	11	1268.81	0.630453	1268.88	0.216065	1268.91	0.181065	1268.95	0.403109	1268.82	0.268491	1269.03	0.833194	1268.99	0.276266	1269.15	0.944048	-0.000855591	-0.0135755	-0.00757214	-0.0184853
333	339	PVMGGVS	646.323	1	5	646.071	0.695395	646.073	0.50455	646.133	0.13648	646.105	0.248594	646.062	0.470475	646.067	0.43832	646.093	0.693167	646.079	0.593862	0.0018597	0.00113725	0.00802035	0.00509875
333	340	PVMGGVSL	759.407	1	6	759.023	0.237579	759.022	0.478229	759.038	0.386106	759.02	0.550743	759.042	0.181161	758.994	0.446207	759.032	0.471498	759.024	0.223329	-0.00320992	0.00479546	0.00111117	-0.00064025
333	341	PVMGGVSLL	872.491	1	7	872.135	0.576315	872.117	0.185618	872.124	0.659151	872.135	0.229856	872.233	1.39324	872.199	0.316311	872.193	0.788375	872.174	0.284043	-0.0139458	-0.0117484	-0.00986729	-0.00567618
341	347	LLYGVIG	734.445	1	6	733.981	0.268084	733.969	0.0904893	733.992	0.154929	733.974	0.128926	733.997	0.213623	733.995	0.404498	734.043	0.138978	734.019	0.396393	-0.00275129	-0.00441029	-0.008487	-0.00751029
341	350	LLYGVIGASG	949.535	1	9	949.218	0.236913	949.216	0.124295	949.223	0.132072	949.174	0.769748	949.229	0.0293429	949.203	0.279108	949.217	0.0942494	949.204	0.235941	-0.00114614	0.00145225	0.000719083	-0.00327611
341	350	LLYGVIGASG	949.535	2	9	948.942	0.303477	948.917	0.171533	948.921	0.127699	948.946	0.287035	948.954	0.5132	948.932	0.135792	948.926	0.311861	948.935	0.195783	-0.00140106	-0.00168378	-0.000544889	0.00125478
341	353	LLYGVIGASGIRV	1317.79	2	12	1318.07	0.109313	1318.05	0.0868539	1318.07	0.162158	1318.07	0.192978	1318.06	0.0809308	1318	0.0870815	1318.07	0.19967	1318.01	0.494515	0.000687583	0.00356892	-0.000554042	0.00538933
341	354	LLYGVIGASGIRVL	1430.87	2	13	1430.8	0.186061	1430.79	0.10842	1430.84	0.206659	1430.81	0.285388	1430.82	0.107292	1430.8	0.255162	1430.8	0.175493	1430.8	0.13165	-0.00144335	-0.000881192	0.00264204	0.00119819
342	350	LYGVIGASG	836.451	1	8	836.223	0.23812	836.177	0.292029	836.227	0.321541	836.23	0.166639	836.217	0.213912	836.202	0.171575	836.208	0.174903	836.233	0.255744	0.000767719	-0.00318103	0.00237031	-0.000462031
342	353	LYGVIGASGIRV	1204.7	2	11	1205	0.162182	1204.91	0.300333	1205	0.19124	1205	0.303786	1205	0.631051	1204.92	0.136406	1204.99	0.53513	1204.99	0.807034	-0.000354136	-0.00128686	0.000368364	0.00140586
343	350	YGVIGASG	723.367	1	7	723.248	0.493407	723.242	0.191387	723.237	0.185779	723.278	0.366103	723.259	0.491106	723.296	0.461358	723.29	0.217131	723.305	0.354358	-0.0015445	-0.00765539	-0.00756718	-0.00393143
343	353	YGVIGASGIRV	1091.62	2	10	1092.12	0.126283	1092.13	0.548072	1092.13	0.207665	1092.19	0.720293	1092.16	0.325567	1092.19	0.771001	1092.29	0.613735	1092.32	0.0384062	-0.0040035	-0.00628985	-0.0162314	-0.0136051
344	350	GVIGASG	560.304	1	6	559.594	0.257035	559.599	0.175455	559.59	0.0609572	559.59	0.292544	559.605	0.209883	559.599	0.166094	559.592	0.118343	559.605	0.361662	-0.0019245	0.000121667	-0.000364667	-0.00255342
354	361	LIESKVDY	966.514	1	7	967.04	2.20532	967.258	1.44663	967.488	1.53225	967.683	1.91706	967.208	2.14172	967.609	3.47428	967.819	0.72575	968.278	2.59445	-0.0240324	-0.0502122	-0.0473245	-0.0850209
355	361	IESKVDY	853.43	2	6	854.057	1.24908	854.254	0.514375	854.37	0.261398	854.501	1.03585	854.098	1.18631	854.359	2.15478	854.519	0.829956	854.761	1.18853	-0.00690933	-0.0174429	-0.0247283	-0.0433378
355	366	IESKVDYNKAQN	1408.71	3	11	1410.7	0.67637	1410.94	0.699714	1411.21	0.2591	1411.58	0.407017	1410.77	0.408972	1411.12	1.19327	1411.46	0.381481	1411.97	0.962993	-0.00619234	-0.0161868	-0.0224011	-0.034963
355	367	IESKVDYNKAQNL	1521.79	3	12	1523.84	1.29405	1524.15	0.406583	1524.44	0.313594	1524.74	0.522172	1523.95	0.581079	1524.37	1.17963	1524.66	0.396165	1525.19	1.09382	-0.00904275	-0.0185872	-0.0187543	-0.038143
356	366	ESKVDYNKAQN	1295.62	2	10	1297.04	1.20543	1297.29	0.842696	1297.53	0.554732	1297.88	1.00298	1297.11	1.55652	1297.55	2.18923	1297.81	0.747948	1298.46	1.29653	-0.00748545	-0.0259326	-0.0280507	-0.0581343
357	366	SKVDYNKAQN	1166.58	2	9	1167.75	1.04582	1167.89	0.66825	1168.08	0.422559	1168.35	1.14399	1167.88	1.14429	1168.17	1.84482	1168.39	0.908296	1168.9	1.75198	-0.0142581	-0.0313416	-0.0349141	-0.0603673
357	366	SKVDYNKAQN	1166.58	3	9	1167.66	1.76523	1167.84	0.479559	1168.09	0.387274	1168.16	0.692744	1167.73	2.38694	1167.92	2.58504	1168.08	0.864373	1168.79	0.886163	-0.00793283	-0.0090235	0.0005205	-0.0703811
357	369	SKVDYNKAQNLIL	1505.83	2	12	1506.87	1.0322	1507.11	0.327239	1507.27	0.387721	1507.54	0.92303	1507.02	0.899166	1507.32	1.89959	1507.56	0.384607	1508.08	1.64164	-0.0117979	-0.017502	-0.0241777	-0.0447163
357	369	SKVDYNKAQNLIL	1505.83	3	12	1506.99	1.3649	1507.21	0.76732	1507.46	0.571251	1507.58	0.87579	1507.17	1.52803	1507.51	1.80165	1507.72	0.595699	1508.13	2.00461	-0.0157112	-0.0246761	-0.0219607	-0.0454054
358	367	KVDYNKAQNL	1192.63	2	9	1193.64	0.857384	1193.73	1.35672	1193.81	0.772629	1193.95	0.950247	1193.76	1.74048	1194.01	1.90601	1194.01	0.821902	1194.4	2.11974	-0.0133489	-0.0307259	-0.0222734	-0.0502519
373	379	ILIIGVS	714.476	1	6	713.92	0.25498	713.918	0.134353	713.918	0.18503	713.921	0.197132	713.928	0.270539	713.93	0.367742	713.933	0.389468	713.933	0.399001	-0.00142654	-0.00213267	-0.002491	-0.00209413
373	381	ILIIGVSGA	842.535	1	8	842.104	0.0740276	842.077	0.439648	842.097	0.103773	842.105	0.214427	842.093	0.445742	842.098	0.224342	842.124	0.209463	842.123	0.377999	0.00140606	-0.00255884	-0.00336928	-0.00232491
373	386	ILIIGVSGAKVNIG	1353.85	2	13	1354.11	0.385489	1354.23	0.539257	1354.27	0.373506	1354.31	0.528051	1354.18	0.166836	1354.34	0.779777	1354.42	0.422042	1354.59	1.05838	-0.00486738	-0.00834424	-0.0111389	-0.0212409
373	387	ILIIGVSGAKVNIGA	1424.88	2	14	1425.42	0.190169	1425.52	0.152526	1425.57	0.256306	1425.63	0.402343	1425.49	0.369848	1425.69	0.754237	1425.73	0.201537	1425.91	1.15278	-0.00497482	-0.0120821	-0.0113826	-0.0202856
373	389	ILIIGVSGAKVNIGAAE	1624.96	2	16	1625.76	0.313625	1626	0.643972	1626.2	0.358392	1626.33	0.824912	1625.8	0.520712	1626.09	0.755958	1626.45	0.468164	1626.86	1.18044	-0.00241594	-0.00551919	-0.0155005	-0.0328549
373	390	ILIIGVSGAKVNIGAAEL	1738.05	2	17	1739.08	0.37137	1739.38	0.23905	1739.68	0.288381	1739.91	0.343805	1739.18	0.26008	1739.64	0.836077	1739.95	0.330461	1740.43	1.08724	-0.00577832	-0.0151175	-0.0153188	-0.0310251
373	390	ILIIGVSGAKVNIGAAEL	1738.05	3	17	1739.03	0.444774	1739.24	0.23338	1739.66	0.296772	1739.92	0.401799	1739.14	0.212027	1739.55	0.774567	1739.89	0.260543	1740.28	0.699441	-0.00663662	-0.0183583	-0.0131899	-0.0215494
374	380	LIIGVSG	658.413	1	6	657.835	0.144535	657.805	0.319718	657.859	0.195136	657.876	0.083904	657.826	0.212164	657.824	0.548746	657.827	0.299706	657.904	0.771566	0.0014729	-0.00320171	0.00537796	-0.004563
374	381	LIIGVSGA	729.451	1	7	728.895	0.142094	728.936	0.376714	728.966	0.358774	728.967	0.150105	728.892	0.0639086	728.896	0.224611	728.926	0.0559091	728.932	0.149322	0.000450476	0.00571957	0.00569539	0.00495289
374	386	LIIGVSGAKVNIG	1240.76	2	12	1240.99	0.250983	1241.12	0.197604	1241.17	0.473992	1241.21	0.207299	1241.01	0.576876	1241.21	0.487401	1241.24	0.353472	1241.38	1.08861	-0.00153287	-0.00772883	-0.00570329	-0.0149729
374	387	LIIGVSGAKVNIGA	1311.8	2	13	1312.36	0.281677	1312.45	0.141157	1312.49	0.186743	1312.59	0.170742	1312.42	0.482925	1312.61	0.869974	1312.62	0.195762	1312.87	1.13481	-0.00482142	-0.0119944	-0.00960477	-0.021764
374	390	LIIGVSGAKVNIGAAEL	1624.96	2	16	1626.05	0.324952	1626.38	0.173574	1626.72	0.134391	1627	0.51985	1626.11	0.403985	1626.57	0.604558	1626.98	0.453778	1627.44	0.97045	-0.00385122	-0.0117048	-0.0160158	-0.0272195
374	390	LIIGVSGAKVNIGAAEL	1624.96	3	16	1625.88	0.551441	1626.25	1.42344	1626.35	0.42623	1626.46	0.738393	1625.9	0.657959	1626.34	0.752085	1626.52	0.305096	1626.89	1.07644	-0.00133214	-0.00582938	-0.0104197	-0.0264871
375	381	IIGVSGA	616.366	1	6	615.925	0.143719	615.92	0.48533	615.949	0.19826	615.988	0.296797	615.937	0.298823	615.978	0.322636	615.972	0.111107	616.029	0.493653	-0.00206158	-0.00966875	-0.00380513	-0.00681458
375	386	IIGVSGAKVNIG	1127.68	1	11	1127.78	0.448745	1127.88	0.108565	1127.96	0.205607	1127.95	0.351162	1127.81	0.586234	1128.03	0.771583	1128.06	0.363396	1128.23	0.51464	-0.00311455	-0.0134798	-0.00903282	-0.0248982
375	386	IIGVSGAKVNIG	1127.68	2	11	1128.01	0.099774	1128.11	0.142725	1128.18	0.246932	1128.2	0.320874	1128.01	0.345435	1128.18	0.45729	1128.23	0.557094	1128.37	0.686521	3.70455e-05	-0.00669027	-0.0042095	-0.0153592
375	387	IIGVSGAKVNIGA	1198.72	2	12	1199.51	0.418432	1199.68	0.28126	1199.81	0.344277	1199.86	0.296685	1199.6	0.386763	1199.85	0.56374	1199.91	0.397555	1200.11	0.86993	-0.00753446	-0.0137771	-0.00842558	-0.020434
375	389	IIGVSGAKVNIGAAE	1398.8	2	14	1399.87	0.201362	1400.15	0.183944	1400.38	0.222733	1400.61	0.388467	1399.94	0.508771	1400.33	0.532155	1400.59	0.383836	1401.13	0.734607	-0.00480757	-0.0131297	-0.0151681	-0.0376076
375	390	IIGVSGAKVNIGAAEL	1511.88	2	15	1513.27	0.431947	1513.68	0.347732	1514.02	0.17406	1514.31	0.629805	1513.31	0.232878	1513.98	0.352411	1514.26	0.156442	1514.69	0.470857	-0.00259557	-0.019893	-0.0156159	-0.0253564
377	386	GVSGAKVNIG	901.51	1	9	901.409	0.305062	901.489	0.303299	901.532	0.385696	901.581	0.318068	901.416	0.498954	901.547	0.784141	901.611	0.206049	901.73	1.14315	-0.000880167	-0.00651147	-0.00879411	-0.0165626
377	387	GVSGAKVNIGA	972.547	1	10	972.632	0.182648	972.709	0.187112	972.767	0.210299	972.808	0.372048	972.715	0.737395	972.903	1.05054	972.914	0.318125	973.1	1.361	-0.0083084	-0.0194441	-0.0147085	-0.0292109
377	390	GVSGAKVNIGAAEL	1285.71	1	13	1286.3	0.644088	1286.56	0.417596	1286.77	0.320838	1286.98	0.740497	1286.35	0.709303	1286.77	0.871855	1287.06	0.435077	1287.51	1.09616	-0.00381119	-0.016459	-0.0225065	-0.0407694
379	387	SGAKVNIGA	816.457	1	8	816.366	0.31011	816.42	0.253957	816.474	0.347212	816.521	0.230826	816.406	0.76733	816.558	1.25185	816.588	0.515893	816.73	1.65147	-0.00499466	-0.0172784	-0.0141436	-0.0261657
389	395	ELKGMAL	761.423	1	6	761.148	0.722724	761.186	0.128404	761.26	0.428272	761.325	0.270033	761.153	0.593231	761.209	0.89526	761.304	0.159839	761.477	1.16906	-0.0008395	-0.00382133	-0.00738629	-0.0252527
389	395	ELKGMAL	761.423	2	6	761.105	0.738119	761.16	0.819833	761.185	0.210751	761.184	0.268876	761.158	0.367664	761.206	0.529633	761.223	0.908042	761.305	0.84666	-0.00874033	-0.00758067	-0.00632567	-0.0201465
391	397	KGMALAT	691.381	1	6	691.073	0.623891	691.101	0.241963	691.203	0.250573	691.233	0.490551	691.118	0.0351458	691.217	0.672295	691.254	0.396601	691.402	0.612636	-0.00744001	-0.0193515	-0.00852321	-0.0280779
396	402	ATIVGIG	630.382	1	6	630.086	0.734805	630.102	0.459214	630.142	0.280686	630.147	0.389752	630.09	0.350396	630.137	0.130878	630.178	0.2697	630.186	0.215397	-0.000708375	-0.00569592	-0.00607987	-0.00648754
396	403	ATIVGIGL	743.466	1	7	742.94	0.389156	742.946	0.109544	742.966	0.145786	742.949	0.100308	742.952	0.191601	742.96	0.100662	742.983	0.189539	742.964	0.233242	-0.00182871	-0.0020415	-0.00238511	-0.00207268
396	405	ATIVGIGLSL	943.582	1	9	943.098	0.227852	943.082	0.171682	943.1	0.113199	943.086	0.126363	943.074	0.191835	943.083	0.133527	943.077	0.200423	943.069	0.12437	0.00272106	-0.000123167	0.00260492	0.00188747
401	407	IGLSLIF	762.476	1	6	761.853	0.310193	761.88	0.330001	761.882	0.369908	761.879	0.276481	761.855	0.147567	761.883	0.218675	761.885	0.572993	761.867	0.422217	-0.000296792	-0.000585722	-0.000607958	0.00191079
406	413	IFKLISVL	932.618	2	7	932.871	0.722419	933.201	1.74749	933.459	1.09038	933.761	0.98797	932.991	1.39463	933.279	2.38851	933.651	1.29558	934.015	0.807459	-0.0171858	-0.0110678	-0.0274892	-0.0363739
407	413	FKLISVL	819.534	1	6	819.221	2.19172	819.541	2.46369	819.947	1.79239	820.192	1.78789	819.243	2.02584	819.629	3.25647	820.177	1.76808	820.618	2.25426	-0.00370508	-0.0147059	-0.0384514	-0.0710204
407	413	FKLISVL	819.534	2	6	819.442	2.70429	819.696	2.83342	820.035	1.99203	820.326	0.886086	819.446	2.21741	819.826	2.73726	820.216	1.42479	820.682	1.60219	-0.000628833	-0.0217435	-0.0301186	-0.0593119
408	417	KLISVLRPEE	1183.7	2	8	1184.54	2.15625	1185.01	1.42858	1185.4	1.35285	1185.67	1.415	1184.64	1.77854	1185.23	2.44857	1185.74	1.39325	1186.18	1.77957	-0.0126292	-0.0266442	-0.0418483	-0.0637248
421	428	DAEDADIT	849.347	1	7	851.751	0.802027	851.782	0.609254	851.884	0.286323	851.834	1.55259	851.98	0.777073	852.051	0.748924	852.075	0.591399	852.115	0.402031	-0.0327913	-0.0384083	-0.0273187	-0.0400249
421	431	DAEDADITDKA	1163.51	2	10	1167.58	1.35812	1167.5	0.748788	1167.59	0.402939	1167.52	1.70306	1167.95	1.46076	1167.85	1.60317	1167.94	0.484072	1167.98	0.344048	-0.0364818	-0.0353092	-0.0349723	-0.0460336
421	432	DAEDADITDKAL	1276.59	2	11	1281.18	1.75963	1281.04	1.2008	1281.15	0.552082	1281.06	1.8138	1281.45	1.69473	1281.4	1.8452	1281.48	0.432998	1281.53	0.855635	-0.0249154	-0.0332419	-0.0300317	-0.0434003
421	433	DAEDADITDKALE	1405.63	2	12	1410.77	1.62574	1410.7	0.954957	1410.82	0.445966	1410.7	1.92501	1411.14	1.30054	1411.04	1.5371	1411.19	0.582619	1411.18	0.620862	-0.0303775	-0.0286284	-0.0305433	-0.039514
423	429	EDADITD	778.31	1	6	779.984	1.32927	779.894	0.975331	780.033	0.54273	779.965	1.35962	780.243	1.13967	780.141	0.88755	780.216	0.787066	780.266	0.264788	-0.0430899	-0.0411833	-0.0305352	-0.0500959
423	433	EDADITDKALE	1219.57	2	10	1223.91	2.03067	1223.8	1.31823	1223.88	0.433025	1223.81	2.05348	1224.24	1.54627	1224.15	1.83794	1224.2	0.422766	1224.28	0.603186	-0.0328223	-0.0344217	-0.0317482	-0.0476684
424	431	DADITDKA	848.4	2	7	851.01	1.49595	850.963	2.16869	850.951	0.356651	850.91	1.78242	851.244	2.17339	851.147	1.44069	851.193	0.231634	851.273	0.58182	-0.0334232	-0.0262819	-0.0344971	-0.0518014
424	432	DADITDKAL	961.484	1	8	964.682	1.91081	964.615	1.58632	964.706	0.427089	964.613	2.07354	964.937	1.54017	964.907	1.87103	964.992	0.604182	965.018	0.374215	-0.0319424	-0.0364298	-0.0357191	-0.0506667
425	431	ADITDKA	733.373	1	6	735.469	2.28322	735.379	1.15753	735.409	0.623107	735.393	2.34934	735.674	2.11627	735.588	2.36757	735.648	0.761829	735.673	0.799019	-0.0342136	-0.03492	-0.0398932	-0.0466736
425	431	ADITDKA	733.373	2	6	735.501	1.8463	735.368	2.15729	735.467	0.275735	735.436	2.26718	735.72	1.76833	735.625	1.80689	735.692	1.5322	735.854	3.35638	-0.0365	-0.0428668	-0.0374975	-0.0695807
426	432	DITDKAL	775.42	1	6	777.679	2.50221	777.64	1.50675	777.705	0.351164	777.63	2.5924	777.899	2.00943	777.85	2.04916	777.893	0.143198	777.911	0.411965	-0.0365187	-0.0350183	-0.03119	-0.0469447
426	433	DITDKALE	904.462	1	7	907.429	2.4924	907.351	1.73334	907.449	0.633216	907.37	2.43554	907.659	2.09217	907.598	1.63689	907.677	0.405462	907.675	0.261484	-0.0327421	-0.0352514	-0.0325776	-0.04355
426	433	DITDKALE	904.462	2	7	907.352	2.76029	907.227	1.98589	907.368	0.479341	907.298	2.68534	907.559	2.25596	907.525	1.59184	907.576	0.528141	907.59	0.648512	-0.0295758	-0.0426869	-0.0297876	-0.0417333
