# Supplementary material for: Interdomain-linkers control conformational transitions in the SLC23 elevator transporter UraA
Source: Nat Commun. 2024 Aug 30;15:7518. doi: 10.1038/s41467-024-51814-8 (PMC11362169; doi:10.1038/s41467-024-51814-8)
Supplement: Supplementary file 8 — Supplementary Data 5 [file 41467_2024_51814_MOESM8_ESM.xlsx]

## Sheet: 20230717_E_coli_UraA_WT_G320P_O
Start	End	Sequence	MHP	z	MaxUptake	Av.Decon.Mass Binding 0.5	RSD[%] Binding 0.5	Av.Decon.Mass Binding 6	RSD[%] Binding 6	Av.Decon.Mass Binding 15.000001	RSD[%] Binding 15.000001	Av.Decon.Mass Binding 45.000004	RSD[%] Binding 45.000004	Av.Decon.Mass conrol_Wt 0.5	RSD[%] conrol_Wt 0.5	Av.Decon.Mass conrol_Wt 6	RSD[%] conrol_Wt 6	Av.Decon.Mass conrol_Wt 15.000001	RSD[%] conrol_Wt 15.000001	Av.Decon.Mass conrol_Wt 45.000004	RSD[%] conrol_Wt 45.000004	Rel.Uptake.Diff 0.5	Rel.Uptake.Diff 6	Rel.Uptake.Diff 15.000001	Rel.Uptake.Diff 45.000004
9	16	VSERPPLL	910.536	2	5	911.426	1.09633	911.349	1.07048	911.446	1.64849	911.515	0.538314	911.878	1.56703	911.879	1.78639	911.922	1.35781	911.896	0.503117	-0.0902467	-0.106185	-0.0952817	-0.0762496
17	23	QTIPLSL	771.461	1	5	771.21	0.123588	771.17	0.896835	771.43	0.558988	771.612	1.81201	772.133	1.07221	772.371	1.70406	772.446	1.57504	772.621	2.39762	-0.184615	-0.240119	-0.203202	-0.201794
17	23	QTIPLSL	771.461	2	5	770.911	1.46378	770.813	0.863767	771.022	3.40752	771.157	1.37759	771.462	0.65103	771.723	2.79049	771.758	0.944857	771.914	2.16862	-0.110197	-0.18198	-0.147236	-0.151454
17	26	QTIPLSLQHL	1149.66	2	8	1150.21	0.0323508	1150.29	0.615609	1150.56	0.105855	1150.84	0.590913	1151.49	0.994014	1151.73	0.866102	1151.86	0.864941	1151.95	1.48458	-0.159559	-0.180229	-0.162457	-0.138292
19	26	IPLSLQHL	920.556	2	6	920.575	0.307008	920.601	0.739955	920.698	0.476489	920.918	1.37568	921.61	0.625672	921.79	0.875935	921.971	0.318511	921.96	0.359263	-0.172649	-0.198208	-0.212231	-0.173629
20	26	PLSLQHL	807.472	1	5	807.007	0.34979	807.074	0.189172	807.23	0.932128	807.42	0.866202	807.707	0.573113	808.061	0.72375	808.171	0.427124	808.302	2.24523	-0.14004	-0.19748	-0.188131	-0.176392
29	35	MFGATVL	738.385	1	6	738.157	0.253772	738.321	0.521404	738.401	0.864966	738.517	0.29579	738.473	0.450318	738.611	0.592203	738.704	0.615866	738.899	1.75481	-0.0527803	-0.0483695	-0.0504805	-0.0636837
40	48	FHINPATVL	1011.56	2	7	1011.65	0.31663	1011.63	0.363511	1011.85	0.428254	1011.93	0.956451	1012.35	0.256663	1012.51	0.743731	1012.73	0.958263	1012.7	0.918326	-0.100888	-0.125626	-0.125281	-0.109667
41	48	HINPATVL	864.494	1	6	864.196	0.661375	864.23	0.605365	864.412	0.876545	864.495	1.67571	864.628	0.858865	864.771	1.02709	864.744	1.27114	864.888	2.30252	-0.0720734	-0.0902007	-0.05538	-0.0654147
41	48	HINPATVL	864.494	2	6	864.202	1.01332	864.169	0.593145	864.33	0.644578	864.439	0.37211	864.491	0.535498	864.571	0.249116	864.627	1.04691	864.657	1.1128	-0.0482569	-0.0670788	-0.0494563	-0.0364068
49	56	LFNGIGTL	834.472	1	7	834.163	0.339876	834.084	0.39458	834.098	0.531363	834.154	0.0582726	834.589	1.17622	834.77	1.04317	834.787	0.855588	834.827	1.58815	-0.0609457	-0.0979631	-0.0983989	-0.096267
49	56	LFNGIGTL	834.472	2	7	834.073	0.459618	834.063	0.236771	834.042	0.483953	834.107	0.203933	834.323	0.863293	834.429	0.586647	834.485	0.968626	834.452	0.870279	-0.0356542	-0.0523386	-0.0632189	-0.0492621
50	56	FNGIGTL	721.388	1	6	720.843	0.236874	720.833	0.167426	720.842	0.22107	720.833	0.642916	721.139	0.465	721.245	0.472668	721.264	0.590842	721.314	0.742974	-0.0492772	-0.0686202	-0.0703494	-0.0800782
60	73	FICKGKIPAYLGSS	1483.8	2	12	1483.92	0.387913	1483.86	0.283044	1483.89	0.10922	1483.92	0.267643	1484.77	1.60682	1484.72	1.01429	1484.78	0.837212	1484.81	1.3933	-0.0709814	-0.0715459	-0.0737178	-0.0741037
60	73	FICKGKIPAYLGSS	1483.8	3	12	1483.92	0.238953	1483.95	0.778604	1483.98	0.19009	1483.97	0.199838	1485.2	1.6377	1485.14	1.02189	1485.21	1.06245	1485.13	0.960413	-0.107137	-0.0990386	-0.102561	-0.0964357
60	74	FICKGKIPAYLGSSF	1630.87	2	13	1631.18	0.961981	1631.16	0.460715	1631.22	0.397888	1631.22	0.909999	1632.31	1.55886	1632.17	0.524046	1632.12	0.803566	1632.25	1.54011	-0.086744	-0.077741	-0.0693507	-0.0793876
60	74	FICKGKIPAYLGSSF	1630.87	3	13	1631.46	0.614252	1631.41	0.351144	1631.44	0.165882	1631.48	1.07445	1632.97	2.03844	1632.8	0.846842	1632.84	1.0427	1632.88	1.47402	-0.116568	-0.106878	-0.107455	-0.107497
61	74	ICKGKIPAYLGSSF	1483.8	2	12	1483.99	0.18925	1483.97	0.46052	1483.98	0.421356	1484.03	0.174518	1484.85	1.00429	1484.7	0.941195	1484.66	0.693194	1484.84	0.245004	-0.0723673	-0.0609708	-0.05672	-0.0673462
61	74	ICKGKIPAYLGSSF	1483.8	3	12	1484.07	0.24729	1483.97	0.197397	1483.99	0.45682	1484.03	0.150979	1484.93	0.444048	1484.81	0.850671	1484.8	0.70283	1484.94	0.699599	-0.0710792	-0.0698042	-0.0669202	-0.0759087
75	81	AFISPVL	746.445	1	5	746.091	0.358546	746.041	0.208524	746.11	0.279404	746.128	1.04321	746.491	1.3729	746.609	0.714576	746.572	0.300514	746.603	0.821506	-0.0799554	-0.113698	-0.0922776	-0.0949492
82	88	LLLPLGY	788.492	1	5	788.003	0.666609	788.003	1.41039	788.034	0.350054	788.031	0.814965	788.11	1.81524	788.149	1.27407	788.115	0.858501	788.125	0.673907	-0.0214268	-0.0293587	-0.0161191	-0.0189912
82	88	LLLPLGY	788.492	2	5	787.838	0.476706	787.866	1.29624	787.845	0.819184	787.855	0.501278	787.968	2.23678	787.995	2.06949	787.94	1.48743	788.009	1.48484	-0.0259851	-0.0257956	-0.0188133	-0.0308349
82	89	LLLPLGYE	917.534	1	6	917.258	0.330513	917.238	0.674659	917.251	0.345311	917.27	0.265244	917.499	1.35947	917.59	1.00386	917.526	0.905043	917.53	1.05875	-0.0401792	-0.0587838	-0.0457516	-0.0432989
89	95	EVALGGF	692.361	1	6	691.791	0.310002	691.744	0.413251	691.743	0.434321	691.775	0.260296	691.854	0.192448	691.828	0.0735287	691.851	0.289723	691.854	0.279025	-0.0104389	-0.0140158	-0.017999	-0.0130553
108	117	IVKKAGTGWL	1072.65	2	9	1072.94	1.10229	1072.76	0.2818	1072.84	0.549402	1072.98	0.542079	1073.48	1.88813	1073.68	1.75277	1073.49	1.51568	1073.87	1.56817	-0.0597784	-0.102285	-0.0726913	-0.0991767
108	117	IVKKAGTGWL	1072.65	3	9	1072.57	0.215887	1072.47	0.33734	1072.52	0.598938	1072.53	0.34028	1072.98	1.76972	1072.95	1.79831	1072.78	0.680227	1073.14	1.95462	-0.0455101	-0.0530827	-0.0296148	-0.0685453
118	126	DVLFPPAAM	960.486	1	6	960.186	0.392873	960.16	0.887756	960.17	0.609132	960.19	0.560909	960.264	1.46357	960.312	1.06745	960.284	0.986809	960.298	0.900509	-0.0130103	-0.0253267	-0.0190586	-0.018035
118	126	DVLFPPAAM	960.486	2	6	960.17	0.691028	960.186	0.591575	960.172	0.401572	960.152	0.327517	960.321	0.544749	960.369	1.70864	960.353	0.456657	960.331	0.877296	-0.0250891	-0.0305824	-0.0302524	-0.0297178
118	127	DVLFPPAAMG	1017.51	1	7	1017.22	0.454444	1017.23	0.639014	1017.27	0.0961797	1017.22	0.698398	1017.33	1.2394	1017.38	1.20834	1017.32	0.500417	1017.35	0.610287	-0.0156726	-0.0204224	-0.00630466	-0.0177588
118	127	DVLFPPAAMG	1017.51	2	7	1017.25	0.965	1017.26	0.860881	1017.21	0.15083	1017.26	0.568212	1017.42	1.10863	1017.52	1.33117	1017.47	0.432732	1017.49	0.491361	-0.0245128	-0.037377	-0.0372403	-0.0323618
118	128	DVLFPPAAMGA	1088.54	1	8	1088.25	0.674356	1088.26	0.538855	1088.22	0.26627	1088.17	1.77944	1088.37	0.671251	1088.4	0.771116	1088.39	0.367197	1088.42	0.798495	-0.0151882	-0.0172932	-0.0212677	-0.0318167
118	128	DVLFPPAAMGA	1088.54	2	8	1088.33	0.503035	1088.31	1.04553	1088.34	0.545634	1088.36	1.05258	1088.5	1.14173	1088.51	1.11425	1088.51	0.730159	1088.53	0.356054	-0.0219622	-0.0256602	-0.021206	-0.0208627
131	137	AVIGLEL	714.44	1	6	713.852	0.218075	713.832	0.0752154	713.883	0.229037	713.82	0.171688	714.163	1.07661	714.202	1.00578	714.207	0.570832	714.198	0.597456	-0.0518006	-0.0618123	-0.0540902	-0.0629674
138	144	AGVAAGM	576.281	1	6	575.788	0.348078	575.785	0.18578	575.845	0.16161	575.911	0.248969	576.169	1.70712	576.275	0.859896	576.235	0.323354	576.499	1.82056	-0.063519	-0.0817447	-0.0649945	-0.0979603
138	148	AGVAAGMAGLL	930.508	1	10	930.257	0.135893	930.214	0.212256	930.372	0.376181	930.375	0.543706	930.656	1.34471	930.875	1.09669	930.796	1.11209	931.258	2.00764	-0.0399189	-0.0660503	-0.0423925	-0.0882042
138	148	AGVAAGMAGLL	930.508	2	10	930.276	0.367062	930.223	0.278442	930.322	0.856178	930.424	0.795721	930.631	1.08128	930.885	0.562307	930.817	0.643101	931.211	2.0259	-0.0355357	-0.0662709	-0.0495793	-0.0786725
142	148	AGMAGLL	632.344	1	6	631.967	0.434192	631.932	0.350739	631.984	0.543097	632.037	0.424796	632.199	0.69345	632.294	0.344468	632.309	0.365036	632.525	2.10246	-0.0387372	-0.0603398	-0.0541787	-0.0812087
145	159	AGLLPAEGQTPDSKT	1484.76	2	12	1485.3	0.601491	1485.05	0.458575	1485.32	0.146694	1485.21	1.49419	1485.8	2.17925	1485.98	1.36019	1485.75	0.343	1485.99	2.69583	-0.0415531	-0.07722	-0.0358033	-0.06446
149	159	PAEGQTPDSKT	1130.53	2	8	1131.04	0.495847	1130.8	0.519578	1130.87	0.563498	1130.92	0.307462	1131.63	3.29271	1131.48	1.47625	1131.56	1.67832	1131.86	1.80545	-0.0746252	-0.0850153	-0.0866144	-0.117826
149	161	PAEGQTPDSKTII	1356.7	2	10	1357.18	0.958105	1356.86	0.316367	1357.08	0.546123	1357.2	0.743368	1357.57	1.88255	1357.64	0.1835	1357.66	0.160157	1358	1.96374	-0.0390313	-0.0779628	-0.0581778	-0.0795749
192	198	VGYALSF	756.393	1	6	755.912	0.158403	755.895	0.26676	755.919	0.185548	755.892	0.0785561	756.056	0.0522786	756.098	0.768654	756.075	0.287345	756.088	0.508649	-0.0239904	-0.0338447	-0.0260079	-0.0326925
199	206	AMGIVDTT	807.392	1	7	807.164	1.16772	807.056	0.665561	807.15	0.449239	807.142	0.893549	807.422	1.49854	807.617	1.28659	807.586	0.964406	807.878	4.25258	-0.0368849	-0.0800922	-0.0622043	-0.105067
199	213	AMGIVDTTPIINAHW	1638.83	2	13	1639.27	0.422877	1639.07	0.880788	1639.17	0.801614	1639.17	0.496913	1639.83	1.28312	1640.01	1.03054	1639.81	1.16374	1640.26	2.70718	-0.0432655	-0.0720392	-0.0489476	-0.0833019
199	213	AMGIVDTTPIINAHW	1638.83	3	13	1639.08	0.733645	1638.92	0.194504	1638.99	0.956485	1639.03	0.806066	1639.39	0.844922	1639.43	0.507975	1639.19	0.507396	1639.35	1.49528	-0.0243074	-0.0394106	-0.0151154	-0.0251765
200	206	MGIVDTT	736.355	1	6	736.252	1.19232	735.975	0.607313	736.129	0.580923	736.23	1.34774	736.586	2.50121	736.525	0.425312	736.443	1.07003	736.732	3.59537	-0.0556796	-0.0916858	-0.0523404	-0.0837238
200	213	MGIVDTTPIINAHW	1567.79	2	12	1568.44	1.3616	1567.94	0.260456	1568.23	0.701046	1568.18	1.10566	1568.95	1.7181	1568.86	0.946097	1568.84	0.161259	1569.53	1.61773	-0.0424054	-0.0769919	-0.0508388	-0.113007
200	213	MGIVDTTPIINAHW	1567.79	3	12	1568.03	0.870483	1567.88	0.352622	1568.09	0.778498	1567.99	0.406723	1568.59	1.39658	1568.59	1.12924	1568.5	0.809195	1569.01	1.76363	-0.0471935	-0.0588238	-0.0344388	-0.0844013
202	210	IVDTTPIIN	985.556	1	7	985.102	0.503506	985.088	0.272778	985.099	0.368589	985.143	0.297434	985.403	1.36534	985.482	0.723451	985.38	0.682482	985.738	2.23122	-0.0429846	-0.056334	-0.0401519	-0.085005
207	213	PIINAHW	850.457	2	5	850.87	2.02061	850.642	0.780548	850.695	0.808694	850.821	0.868214	851.197	1.59671	851.269	1.28183	851.339	1.31733	851.557	1.57527	-0.0652485	-0.12551	-0.128902	-0.147114
220	226	YTPRFEW	998.473	2	5	999.085	0.410838	998.886	0.614137	998.975	0.614724	999.074	0.583327	999.673	1.115	999.632	0.709857	999.653	0.926467	999.745	0.857993	-0.117694	-0.149138	-0.135706	-0.134177
231	237	TILPAAL	698.445	1	5	698.102	0.902693	698.118	0.405858	698.112	0.375388	698.175	0.922408	698.511	1.1803	698.666	1.35607	698.739	1.10396	698.889	2.16108	-0.0816239	-0.109622	-0.125404	-0.14281
238	247	VVIAEHVGHL	1073.61	2	9	1073.29	0.183089	1073.31	0.600709	1073.36	0.134878	1073.39	0.207816	1073.76	1.06056	1073.95	0.447971	1074.1	1.3267	1074.28	3.50595	-0.0519176	-0.0701249	-0.0826128	-0.0989146
238	247	VVIAEHVGHL	1073.61	3	9	1073.23	0.573773	1073.18	1.26767	1073.22	0.3437	1073.23	0.0651275	1073.61	1.32916	1073.73	0.48907	1073.85	0.723007	1073.91	0.317314	-0.042702	-0.0614888	-0.0693874	-0.0760232
238	250	VVIAEHVGHLVVT	1372.79	2	12	1372.4	1.21133	1372.45	0.508978	1372.46	0.14826	1372.49	1.7899	1372.85	0.261508	1372.74	0.260879	1372.75	0.404553	1372.77	0.296934	-0.0375364	-0.0240995	-0.0238639	-0.0237246
238	250	VVIAEHVGHLVVT	1372.79	3	12	1372.67	0.447823	1372.51	0.431731	1372.57	0.117017	1372.64	0.401617	1373.37	0.533798	1373.46	1.11724	1373.77	2.81059	1373.6	0.434062	-0.0582084	-0.0794587	-0.100106	-0.0797065
238	251	VVIAEHVGHLVVTA	1443.83	2	13	1443.49	1.36538	1443.52	0.125544	1443.54	0.0941647	1443.54	0.369806	1444.58	0.756376	1444.72	0.592439	1444.81	1.72319	1444.97	1.39318	-0.0836229	-0.0921671	-0.0978479	-0.109599
238	251	VVIAEHVGHLVVTA	1443.83	3	13	1443.75	0.196339	1443.71	0.340173	1443.72	0.168274	1443.71	0.51587	1444.77	0.895007	1444.93	0.158017	1444.98	1.66417	1445.12	0.503905	-0.0789378	-0.0937413	-0.0968986	-0.108388
238	252	VVIAEHVGHLVVTAN	1557.87	2	14	1557.76	0.523286	1557.8	0.250065	1557.84	0.179477	1557.78	0.41537	1558.83	1.13911	1558.87	0.0983764	1558.95	1.20282	1558.99	0.302122	-0.0770454	-0.0761447	-0.0794298	-0.0864887
240	252	IAEHVGHLVVTAN	1359.74	2	12	1359.66	0.511134	1359.55	0.285532	1359.58	0.100376	1359.69	0.221066	1360.83	0.926655	1360.89	0.145482	1361	2.32717	1361.27	1.43495	-0.0968564	-0.111742	-0.118783	-0.131763
243	250	HVGHLVVT	861.494	2	7	861.275	0.145441	861.197	0.772012	861.243	0.554313	861.273	0.59261	862.184	0.66722	862.237	0.438377	862.341	0.107238	862.299	0.0872009	-0.129864	-0.148464	-0.156919	-0.146548
243	251	HVGHLVVTA	932.531	2	8	932.237	0.301122	932.176	0.297179	932.227	0.524689	932.227	0.40082	933.41	0.422027	933.322	0.578241	933.446	0.919914	933.505	0.279222	-0.14671	-0.143189	-0.152357	-0.159737
243	252	HVGHLVVTAN	1046.57	2	9	1046.69	0.128129	1046.64	0.243962	1046.73	0.391457	1046.79	0.118784	1048.04	0.678273	1048.06	0.305937	1048.21	1.09074	1048.25	0.619696	-0.149825	-0.157255	-0.165272	-0.162672
251	264	ANIVKKDLLRDPGL	1551.92	2	12	1552.25	0.196445	1552.5	1.07475	1552.86	0.420659	1553.08	1.29732	1552.58	1.02869	1553.11	0.836407	1553.2	1.02776	1553.48	1.46971	-0.0271341	-0.0503449	-0.0285973	-0.0327477
251	264	ANIVKKDLLRDPGL	1551.92	3	12	1552.5	0.101692	1552.81	1.10342	1553.19	1.04744	1554.01	0.602881	1554.73	2.6991	1554.87	0.904202	1555.05	1.16329	1555.29	1.32549	-0.186176	-0.172339	-0.154891	-0.107145
251	264	ANIVKKDLLRDPGL	1551.92	4	12	1552.35	1.17693	1552.52	0.976588	1553.17	1.98801	1553.39	0.991639	1553.95	3.62509	1554.27	0.791071	1554.61	1.55371	1555.01	1.41541	-0.133262	-0.145314	-0.120302	-0.13547
252	264	NIVKKDLLRDPGL	1480.88	2	11	1481.29	0.307888	1481.58	1.47351	1482.03	0.845268	1482.46	1.00076	1482.8	2.64545	1483.06	0.846426	1483.3	0.692621	1483.55	2.09484	-0.137769	-0.134093	-0.115571	-0.0991728
252	264	NIVKKDLLRDPGL	1480.88	3	11	1481.76	0.612758	1481.9	1.50439	1482.33	0.778292	1482.82	0.943533	1483.51	2.25505	1483.59	0.502161	1483.76	1.12918	1483.95	1.14196	-0.159206	-0.153696	-0.129276	-0.103126
253	264	IVKKDLLRDPGL	1366.84	2	10	1367.43	0.669981	1367.62	1.23755	1368.05	1.08848	1368.48	1.18381	1368.96	0.4125	1368.99	0.652945	1369.17	0.691774	1369.41	0.827274	-0.152399	-0.137175	-0.112316	-0.0931933
265	274	HRSMFANGLS	1119.54	2	9	1119.68	0.404477	1119.56	0.441664	1119.55	0.205435	1119.57	0.490204	1121.52	0.806805	1121.23	0.319084	1121.25	2.09631	1121.14	0.911627	-0.204472	-0.185049	-0.188661	-0.174745
265	275	HRSMFANGLST	1220.58	2	10	1220.94	0.209845	1220.81	0.391967	1220.9	0.311665	1220.94	0.239298	1223	0.740357	1222.67	0.210987	1222.93	1.37123	1222.62	0.438383	-0.205753	-0.186183	-0.203326	-0.16761
269	275	FANGLST	709.351	1	6	708.946	0.495315	708.884	0.100985	708.952	0.242565	708.933	0.155259	709.868	1.62585	709.612	0.610208	709.706	1.1529	709.648	0.410846	-0.15368	-0.121214	-0.125703	-0.119148
274	280	STVISGF	710.372	1	6	709.938	0.755074	709.904	0.316146	709.927	0.0486469	709.953	0.533061	711.046	1.4704	711.061	0.0891425	711.231	3.14339	711.091	1.01253	-0.184695	-0.192881	-0.217331	-0.189694
280	292	FFGSTPNTTYGEN	1434.62	2	11	1434.83	0.0563546	1434.69	0.24941	1435.09	0.414798	1435.15	0.3202	1435.99	0.900527	1436	0.434359	1436.14	0.0939639	1436.35	0.739156	-0.105073	-0.118424	-0.0959073	-0.109298
281	292	FGSTPNTTYGEN	1287.55	2	10	1288.24	0.34896	1288.21	0.465531	1288.36	0.231654	1288.58	0.605004	1289.85	0.375205	1289.7	0.62422	1289.77	0.790436	1289.79	0.703395	-0.16092	-0.149115	-0.141366	-0.120947
297	304	AITRVYST	910.499	2	7	910.328	0.652716	910.474	0.792249	910.901	0.611652	911.182	0.119502	911.612	0.790429	912.026	1.00779	912.192	0.544406	912.404	3.31073	-0.183353	-0.221641	-0.184411	-0.174594
305	312	WVIGGAAI	786.451	1	7	785.945	0.226425	785.913	0.274975	785.93	0.125054	785.964	0.0741517	786.148	0.453253	786.19	0.410217	786.121	0.265924	786.193	0.53237	-0.0291046	-0.0396112	-0.0272887	-0.032631
305	313	WVIGGAAIF	933.519	1	8	933.16	0.204338	933.183	0.39404	933.172	0.0977874	933.181	0.200772	933.351	0.468622	933.373	1.00477	933.326	0.781037	933.321	0.411004	-0.0238819	-0.0237034	-0.0192186	-0.0174629
305	313	WVIGGAAIF	933.519	2	8	933.167	0.362842	933.102	0.268596	933.147	0.407144	933.163	0.0978033	933.299	0.37501	933.317	0.04787	933.274	0.647409	933.283	0.47007	-0.0164272	-0.0267684	-0.0157632	-0.0150212
306	313	VIGGAAIF	747.44	1	7	746.894	0.0966358	746.879	0.154769	746.868	0.030153	746.86	0.248149	747.139	0.878187	747.081	0.564564	747.1	0.0575378	747.151	0.279266	-0.035131	-0.0288134	-0.033183	-0.041556
327	337	IQMIPLPVMGG	1155.63	2	8	1155.69	0.35241	1155.5	0.389434	1155.62	0.0614893	1155.63	0.631743	1155.86	1.76538	1155.9	0.630405	1155.78	0.806254	1155.86	0.875505	-0.0212573	-0.0498872	-0.0191168	-0.0291795
327	339	IQMIPLPVMGGVS	1341.73	2	10	1341.85	0.178374	1341.74	0.638816	1341.82	0.165742	1341.84	0.397766	1342.07	1.27418	1342.13	0.609267	1342.03	0.566864	1342.06	0.681618	-0.0217372	-0.0395111	-0.0212958	-0.0221313
330	337	IPLPVMGG	783.443	1	5	783.119	0.870089	783.089	0.601384	783.079	0.368009	783.121	0.236279	783.359	0.900262	783.399	0.346807	783.344	0.298391	783.39	0.490538	-0.0480671	-0.0620416	-0.0530539	-0.0536745
330	339	IPLPVMGGVS	969.544	1	7	969.278	0.230636	969.246	0.324235	969.286	0.262576	969.3	0.568404	969.425	0.924607	969.499	0.401521	969.416	0.602634	969.479	0.50785	-0.020943	-0.0361645	-0.0185406	-0.0255164
341	347	LLYGVIG	734.445	1	6	733.868	0.458825	733.87	0.282715	733.849	0.163034	733.867	0.38591	734.016	0.802891	734.071	0.864372	734.023	0.250274	734.075	0.079896	-0.0245922	-0.0334524	-0.0291107	-0.0347003
341	350	LLYGVIGASG	949.535	1	9	949.136	0.300784	949.122	0.167957	949.141	0.268027	949.151	0.402667	949.314	0.972125	949.31	0.834367	949.314	0.861186	949.51	1.05181	-0.0196911	-0.0208942	-0.0191886	-0.0399608
341	353	LLYGVIGASGIRV	1317.79	2	12	1317.82	0.256672	1317.78	0.253625	1317.86	0.0381071	1317.99	0.362378	1318.18	0.522342	1318.21	0.690719	1318.19	0.34932	1318.35	0.706534	-0.030069	-0.036071	-0.0278004	-0.0300278
342	350	LYGVIGASG	836.451	1	8	836.059	0.416753	835.958	0.210855	836.07	0.269054	836.113	0.340252	836.211	0.259962	836.211	0.109501	836.261	0.183066	836.51	1.28238	-0.018955	-0.0315603	-0.0238992	-0.0496182
342	353	LYGVIGASGIRV	1204.7	2	11	1204.72	0.0925449	1204.72	0.320085	1204.88	0.0758893	1205.02	0.448668	1205.23	0.727694	1205.36	0.660259	1205.28	0.523937	1205.66	1.03172	-0.0468422	-0.0583408	-0.0355565	-0.0585035
343	350	YGVIGASG	723.367	1	7	723.007	0.25268	722.986	0.236486	723.016	0.310481	723.1	0.392806	723.336	0.818907	723.362	0.331898	723.37	0.111008	723.6	1.06266	-0.0470761	-0.0537604	-0.0504953	-0.0714006
343	353	YGVIGASGIRV	1091.62	2	10	1091.91	0.38851	1091.81	0.291949	1092.07	0.271036	1092.23	0.910253	1092.65	1.46324	1092.77	0.544339	1092.77	0.0996079	1093.09	1.38412	-0.0734989	-0.0960615	-0.0701306	-0.0864471
354	366	LIESKVDYNKAQN	1521.79	3	12	1523.29	1.63971	1522.98	1.21723	1523.36	0.700345	1523.69	1.22752	1524.36	2.02252	1524.62	1.98655	1524.66	1.04028	1524.69	2.44267	-0.0898235	-0.136517	-0.108178	-0.0833689
355	366	IESKVDYNKAQN	1408.71	2	11	1409.77	1.06165	1409.14	2.46829	1409.41	1.07443	1409.92	1.96921	1410.59	3.60913	1410.53	2.0039	1410.47	0.94466	1410.54	4.05434	-0.0745736	-0.126176	-0.0957881	-0.0559793
373	381	ILIIGVSGA	842.535	1	8	842.092	0.258386	842.056	0.302767	842.077	0.193941	842.087	0.550685	842.152	0.42566	842.19	0.260414	842.208	0.173156	842.125	0.394357	-0.00748882	-0.0167438	-0.0163284	-0.00484367
373	386	ILIIGVSGAKVNIG	1353.85	2	13	1353.91	0.39998	1353.8	0.21197	1353.8	0.0952719	1353.82	0.124243	1353.95	0.39513	1354.02	0.38733	1353.96	0.141099	1354.02	0.174262	-0.00314579	-0.0173125	-0.01176	-0.0149637
373	387	ILIIGVSGAKVNIGA	1424.88	2	14	1425.09	0.496408	1425.02	0.418843	1425.08	0.34376	1425.05	0.148544	1425.32	0.603853	1425.36	0.0881523	1425.33	0.0789756	1425.39	0.110251	-0.0161476	-0.0247957	-0.0181414	-0.0241067
374	386	LIIGVSGAKVNIG	1240.76	2	12	1240.67	0.0976836	1240.62	0.25479	1240.67	0.352569	1240.68	0.47356	1240.92	0.302799	1241.01	0.43829	1240.99	0.661167	1241.2	0.962828	-0.0209019	-0.0330088	-0.0267304	-0.0431963
374	387	LIIGVSGAKVNIGA	1311.8	2	13	1312.06	0.795566	1311.93	0.104611	1312.05	0.0444524	1312.03	0.412883	1312.31	0.408667	1312.39	0.466746	1312.39	0.635642	1312.54	0.962761	-0.0197377	-0.0350213	-0.0266646	-0.039685
374	390	LIIGVSGAKVNIGAAEL	1624.96	2	16	1625.42	0.343931	1625.19	0.196789	1625.24	0.386267	1625.23	0.225517	1625.62	0.680921	1625.79	0.888954	1625.76	0.515316	1626.21	2.81455	-0.0125881	-0.0375287	-0.0326299	-0.0611721
374	390	LIIGVSGAKVNIGAAEL	1624.96	3	16	1625.26	0.120713	1625.06	0.399792	1625.18	0.403057	1625.14	0.38789	1625.38	0.695778	1625.39	0.208964	1625.28	0.506674	1625.57	0.829803	-0.00761219	-0.0205719	-0.00609439	-0.02727
375	381	IIGVSGA	616.366	1	6	615.894	0.548694	615.912	0.206482	615.974	0.243409	616.037	1.20008	616.026	0.315734	616.052	0.673125	616.152	0.443554	616.271	1.08742	-0.0219449	-0.0233694	-0.0296305	-0.0389165
375	386	IIGVSGAKVNIG	1127.68	2	11	1127.78	0.396962	1127.72	0.322876	1127.73	0.239806	1127.75	0.206768	1128.15	0.362079	1128.23	0.451787	1128.31	0.244274	1128.65	1.65796	-0.0335077	-0.0464429	-0.0536061	-0.082095
375	387	IIGVSGAKVNIGA	1198.72	2	12	1199.32	0.446748	1199.23	0.390696	1199.35	0.772392	1199.5	1.16493	1199.66	0.356068	1199.91	0.518986	1199.97	1.32553	1200.47	1.75661	-0.0287494	-0.0562639	-0.0519238	-0.0805438
375	389	IIGVSGAKVNIGAAE	1398.8	2	14	1399.54	0.733744	1399.29	1.02804	1399.55	0.538254	1399.69	0.784228	1399.85	0.686018	1400.06	0.398439	1400.15	0.689399	1400.73	1.72999	-0.0220274	-0.0546844	-0.0429596	-0.0741695
378	390	VSGAKVNIGAAEL	1228.69	2	12	1228.85	0.424386	1228.62	0.488117	1228.66	0.499675	1228.78	0.293076	1229.09	0.894891	1229.21	0.147084	1229.29	0.651043	1229.67	1.60017	-0.0199131	-0.0484572	-0.0523862	-0.0747726
381	390	AKVNIGAAEL	985.568	2	9	985.458	0.933239	985.389	0.506039	985.453	0.140404	985.417	0.385755	985.572	1.24535	985.55	0.30275	985.511	0.538353	985.548	0.521014	-0.0127135	-0.0178815	-0.00647489	-0.0145727
396	402	ATIVGIG	630.382	1	6	629.848	0.401675	629.87	0.400888	629.951	0.59037	630.051	1.03169	630.034	0.589326	630.128	0.978977	630.153	0.3297	630.197	0.846238	-0.0310156	-0.0431014	-0.0336439	-0.0243542
408	417	KLISVLRPEE	1183.7	2	8	1184.5	2.56336	1184.38	0.77756	1184.81	0.651552	1184.98	2.97175	1185.01	1.98936	1185.37	1.62276	1185.45	1.01015	1185.55	6.14786	-0.0630805	-0.123379	-0.0809877	-0.0714792
421	432	DAEDADITDKAL	1276.59	2	11	1280.81	0.153993	1280.59	2.48579	1280.83	0.250564	1280.84	0.507018	1280.49	1.17791	1280.79	1.70783	1280.59	0.493544	1280.54	0.120391	0.0290511	-0.0181527	0.0222156	0.0268393
421	433	DAEDADITDKALE	1405.63	2	12	1410.42	1.35927	1410.15	1.90828	1410.58	0.942493	1410.47	0.108308	1410	1.59028	1410.35	2.39013	1410.16	0.588646	1410.04	0.205523	0.0352954	-0.0161968	0.0343285	0.0360115
424	433	DADITDKALE	1090.53	2	9	1094.26	0.912256	1093.95	3.2765	1094.18	0.439377	1094.15	0.363062	1094.14	1.82437	1094.02	1.10547	1094.09	0.387933	1094.04	1.05105	0.013429	-0.00847674	0.0102508	0.0124053
425	432	ADITDKAL	846.457	1	7	849.085	0.289699	848.841	1.83334	848.955	1.72397	849.047	0.399399	849.038	3.37004	849.148	3.31884	849.113	0.766675	848.996	2.35352	0.00671143	-0.0439249	-0.0225395	0.00725786
425	432	ADITDKAL	846.457	2	7	849.072	0.691509	848.964	1.49631	849.022	1.68138	849.071	1.00431	849.098	1.77379	849.162	1.17163	849.084	0.768269	849.1	1.85083	-0.00373343	-0.0282404	-0.00886371	-0.00411998
425	434	ADITDKALEV	1074.57	2	9	1077.16	0.516791	1076.72	0.749114	1076.83	1.5602	1077.27	2.49548	1078.05	2.7336	1078.22	2.012	1078.09	0.689962	1077.95	0.570975	-0.0988783	-0.165994	-0.139733	-0.075617
426	432	DITDKAL	775.42	1	6	777.485	0.778712	777.396	1.96017	777.49	0.596875	777.529	1.24356	777.698	2.98633	777.686	1.97245	777.621	1.469	777.563	0.0864874	-0.0356209	-0.0482987	-0.0219425	-0.00563772
427	433	ITDKALE	789.435	2	6	791.328	0.838104	791.176	3.01941	791.174	2.5104	791.271	0.235541	791.461	2.45005	791.505	2.18698	791.371	0.678197	791.37	0.90162	-0.0221868	-0.0548276	-0.0328513	-0.0163601
