# Supplementary material for: Interdomain-linkers control conformational transitions in the SLC23 elevator transporter UraA
Source: Nat Commun. 2024 Aug 30;15:7518. doi: 10.1038/s41467-024-51814-8 (PMC11362169; doi:10.1038/s41467-024-51814-8)
Supplement: Supplementary file 9 — Supplementary Data 6 [file 41467_2024_51814_MOESM9_ESM.xlsx]

## Sheet: 20230717_E_coli_UraA_WT_P330G_O
Start	End	Sequence	MHP	z	MaxUptake	Av.Decon.Mass Binding 0.5	RSD[%] Binding 0.5	Av.Decon.Mass Binding 6	RSD[%] Binding 6	Av.Decon.Mass Binding 15.000001	RSD[%] Binding 15.000001	Av.Decon.Mass Binding 45.000004	RSD[%] Binding 45.000004	Av.Decon.Mass conrol_Wt 0.5	RSD[%] conrol_Wt 0.5	Av.Decon.Mass conrol_Wt 6	RSD[%] conrol_Wt 6	Av.Decon.Mass conrol_Wt 15.000001	RSD[%] conrol_Wt 15.000001	Av.Decon.Mass conrol_Wt 45.000004	RSD[%] conrol_Wt 45.000004	Rel.Uptake.Diff 0.5	Rel.Uptake.Diff 6	Rel.Uptake.Diff 15.000001	Rel.Uptake.Diff 45.000004
17	23	QTIPLSL	771.461	1	5	771.387	0.364628	771.508	0.178341	771.578	0.401646	771.723	0.842054	772.133	1.07221	772.371	1.70406	772.446	1.57504	772.621	2.39762	-0.149251	-0.172634	-0.173647	-0.179749
17	28	QTIPLSLQHLFA	1367.77	2	10	1367.88	0.362407	1367.94	0.41336	1367.97	0.248469	1368.12	0.299193	1368.58	0.561847	1369.09	1.26031	1369.16	0.379947	1369.38	1.8788	-0.0693586	-0.115328	-0.118775	-0.126661
19	26	IPLSLQHL	920.556	2	6	920.838	0.445768	920.892	0.212936	920.986	0.683905	921.049	0.646835	921.61	0.625672	921.79	0.875935	921.971	0.318511	921.96	0.359263	-0.12876	-0.149635	-0.164116	-0.15188
20	26	PLSLQHL	807.472	1	5	807.259	0.341228	807.311	0.350717	807.362	0.489819	807.455	0.621835	807.707	0.573113	808.061	0.72375	808.171	0.427124	808.302	2.24523	-0.0895953	-0.150125	-0.161862	-0.169315
29	35	MFGATVL	738.385	1	6	738.216	0.374027	738.241	0.42396	738.256	0.344439	738.283	0.416619	738.473	0.450318	738.611	0.592203	738.704	0.615866	738.899	1.75481	-0.0428171	-0.0618119	-0.0746769	-0.102742
40	46	FHINPAT	799.41	1	5	799.124	0.199342	799.302	0.982363	799.406	0.553724	799.512	0.883018	799.118	0.665182	799.249	1.09402	799.331	1.37097	799.323	0.501555	0.00120285	0.0105124	0.0149336	0.0377517
40	48	FHINPATVL	1011.56	2	7	1017.01	2.69766	1017.16	2.64688	1017.17	2.19086	1017.11	3.26643	1012.35	0.256663	1012.51	0.743731	1012.73	0.958263	1012.7	0.918326	0.665535	0.66399	0.634148	0.629911
41	48	HINPATVL	864.494	1	6	864.442	0.615007	864.627	1.34964	864.869	4.58488	864.873	1.49381	864.628	0.858865	864.771	1.02709	864.744	1.27114	864.888	2.30252	-0.031132	-0.0240919	0.0208305	-0.00248662
41	48	HINPATVL	864.494	2	6	864.233	0.748041	864.366	0.865712	864.488	0.652084	864.623	1.37867	864.491	0.535498	864.571	0.249116	864.627	1.04691	864.657	1.1128	-0.0429906	-0.0342361	-0.023246	-0.0057415
49	56	LFNGIGTL	834.472	1	7	834.393	0.199049	834.436	0.310864	834.457	0.263838	834.448	0.22432	834.589	1.17622	834.77	1.04317	834.787	0.855588	834.827	1.58815	-0.0280046	-0.0477671	-0.0471625	-0.0542131
49	56	LFNGIGTL	834.472	2	7	834.186	0.133899	834.214	0.173563	834.182	0.120026	834.199	0.301583	834.323	0.863293	834.429	0.586647	834.485	0.968626	834.452	0.870279	-0.0195433	-0.0308157	-0.0432031	-0.0361707
50	56	FNGIGTL	721.388	1	6	720.933	0.22625	720.951	0.120946	720.917	0.0789088	720.909	0.199083	721.139	0.465	721.245	0.472668	721.264	0.590842	721.314	0.742974	-0.0342549	-0.0489571	-0.0577807	-0.0674343
60	73	FICKGKIPAYLGSS	1483.8	2	12	1484.11	0.29046	1484.14	0.286964	1484.13	0.169602	1484.09	0.283999	1484.77	1.60682	1484.72	1.01429	1484.78	0.837212	1484.81	1.3933	-0.0550826	-0.0480862	-0.0538676	-0.0604007
60	74	FICKGKIPAYLGSSF	1630.87	2	13	1631.49	0.125893	1631.53	0.12644	1631.55	0.187836	1631.6	0.125088	1632.31	1.55886	1632.17	0.524046	1632.12	0.803566	1632.25	1.54011	-0.0632569	-0.0497908	-0.0442462	-0.0501726
60	74	FICKGKIPAYLGSSF	1630.87	3	13	1631.63	0.249092	1631.67	0.113406	1631.7	0.279992	1631.68	0.226769	1632.97	2.03844	1632.8	0.846842	1632.84	1.0427	1632.88	1.47402	-0.103092	-0.0863851	-0.0876431	-0.091948
61	70	ICKGKIPAYL	1105.64	3	8	1105.5	0.320357	1105.54	0.181519	1105.49	0.198713	1105.51	0.30664	1105.43	0.156309	1105.41	0.569658	1105.43	0.681121	1105.36	0.40179	0.00860334	0.016581	0.00770784	0.0180609
61	73	ICKGKIPAYLGSS	1336.73	2	11	1336.81	0.233108	1336.81	0.356606	1336.82	0.174629	1336.82	0.146834	1337.17	1.06817	1337.08	0.557505	1337.11	0.166876	1337.23	0.479874	-0.0326203	-0.0246699	-0.0268126	-0.0371163
61	74	ICKGKIPAYLGSSF	1483.8	2	12	1484.07	0.613414	1484.11	0.241899	1484.09	0.304331	1484.12	0.186711	1484.85	1.00429	1484.7	0.941195	1484.66	0.693194	1484.84	0.245004	-0.0653459	-0.0492858	-0.0473506	-0.0604416
61	74	ICKGKIPAYLGSSF	1483.8	3	12	1484.21	0.449371	1484.23	0.157114	1484.23	0.211165	1484.27	0.332817	1484.93	0.444048	1484.81	0.850671	1484.8	0.70283	1484.94	0.699599	-0.0597865	-0.0485325	-0.0469557	-0.0560947
82	89	LLLPLGYE	917.534	1	6	917.792	0.744406	917.898	0.979798	918.023	0.416135	918.084	0.893507	917.499	1.35947	917.59	1.00386	917.526	0.905043	917.53	1.05875	0.0487095	0.0513257	0.0828534	0.0922725
89	95	EVALGGF	692.361	1	6	691.758	0.0502268	691.739	0.247243	691.744	0.196264	691.763	0.181652	691.854	0.192448	691.828	0.0735287	691.851	0.289723	691.854	0.279025	-0.015939	-0.0149479	-0.0178931	-0.0150403
118	126	DVLFPPAAM	960.486	1	6	960.254	0.133948	960.299	0.496569	960.321	0.186876	960.341	0.522022	960.264	1.46357	960.312	1.06745	960.284	0.986809	960.298	0.900509	-0.0016675	-0.00226058	0.00614687	0.00717783
118	126	DVLFPPAAM	960.486	2	6	960.176	0.349006	960.159	0.549288	960.191	0.395582	960.214	0.334404	960.321	0.544749	960.369	1.70864	960.353	0.456657	960.331	0.877296	-0.0241624	-0.0351183	-0.0270289	-0.0194923
118	127	DVLFPPAAMG	1017.51	1	7	1017.31	0.456659	1017.36	0.40509	1017.38	0.316965	1017.41	0.818625	1017.33	1.2394	1017.38	1.20834	1017.32	0.500417	1017.35	0.610287	-0.0031695	-0.00193214	0.00862075	0.00918061
118	127	DVLFPPAAMG	1017.51	2	7	1017.34	0.353346	1017.43	0.195126	1017.44	1.261	1017.41	0.326348	1017.42	1.10863	1017.52	1.33117	1017.47	0.432732	1017.49	0.491361	-0.0109587	-0.0131079	-0.00487614	-0.0101942
118	128	DVLFPPAAMGA	1088.54	1	8	1088.37	0.240751	1088.39	0.320887	1088.45	0.268346	1088.42	0.162742	1088.37	0.671251	1088.4	0.771116	1088.39	0.367197	1088.42	0.798495	0.000151125	-0.00118013	0.00645178	0.000301031
118	128	DVLFPPAAMGA	1088.54	2	8	1088.44	0.249406	1088.45	0.34364	1088.46	0.341202	1088.41	0.777427	1088.5	1.14173	1088.51	1.11425	1088.51	0.730159	1088.53	0.356054	-0.00786813	-0.00761275	-0.00625469	-0.0143821
122	128	PPAAMGA	614.297	1	4	613.705	0.12669	613.763	0.610873	613.764	0.206408	613.76	0.677007	613.707	0.396462	613.755	0.440631	613.719	0.48579	613.687	0.479862	-0.000441	0.002204	0.0113261	0.0184096
131	137	AVIGLEL	714.44	1	6	713.945	0.250192	713.922	0.173596	713.955	0.151096	713.945	0.399962	714.163	1.07661	714.202	1.00578	714.207	0.570832	714.198	0.597456	-0.0362879	-0.0467318	-0.0421035	-0.0422345
135	141	LELAGVA	672.393	1	6	671.865	0.414464	671.88	0.538082	671.867	0.178797	671.89	0.322666	671.71	0.38355	671.737	0.126394	671.746	0.568782	671.759	0.603581	0.0259214	0.0238504	0.0201486	0.0217695
136	144	ELAGVAAGM	818.408	1	8	818.221	0.16776	818.201	0.472023	818.266	0.407339	818.306	0.413909	818.126	0.271676	818.036	0.458802	818.22	0.382451	818.232	0.931894	0.0119403	0.0205618	0.00583118	0.009193
136	148	ELAGVAAGMAGLL	1172.63	2	12	1172.78	0.68838	1172.84	0.539182	1172.95	0.350944	1172.97	0.203847	1172.59	0.787143	1172.64	0.204601	1172.76	1.0627	1172.68	0.208112	0.0160042	0.0166095	0.0159884	0.0243042
138	144	AGVAAGM	576.281	1	6	575.99	0.287837	575.998	0.656557	576.089	0.216247	576.127	0.237998	576.169	1.70712	576.275	0.859896	576.235	0.323354	576.499	1.82056	-0.0298095	-0.0462183	-0.0243296	-0.0620339
138	148	AGVAAGMAGLL	930.508	1	10	930.506	0.295783	930.527	0.472333	930.687	0.520836	930.836	0.320454	930.656	1.34471	930.875	1.09669	930.796	1.11209	931.258	2.00764	-0.0150307	-0.034767	-0.0109016	-0.0421603
138	148	AGVAAGMAGLL	930.508	2	10	930.531	0.467473	930.591	0.395307	930.766	0.428774	930.844	0.261594	930.631	1.08128	930.885	0.562307	930.817	0.643101	931.211	2.0259	-0.00996318	-0.0294158	-0.00518065	-0.0366178
142	148	AGMAGLL	632.344	1	6	632.276	0.318445	632.28	0.498839	632.303	0.199769	632.434	0.48488	632.199	0.69345	632.294	0.344468	632.309	0.365036	632.525	2.10246	0.0128426	-0.00232272	-0.000917667	-0.0151907
142	159	AGMAGLLPAEGQTPDSKT	1743.86	3	15	1744.25	0.0940271	1744.24	0.362557	1744.3	0.177078	1744.2	0.267844	1744.42	0.47208	1744.19	0.556506	1744.1	0.259275	1744.13	0.431444	-0.0112826	0.00322818	0.0133489	0.00408728
145	159	AGLLPAEGQTPDSKT	1484.76	2	12	1486.33	0.500338	1486.49	0.5943	1486.49	0.339125	1486.7	0.86215	1485.8	2.17925	1485.98	1.36019	1485.75	0.343	1485.99	2.69583	0.0440383	0.0427563	0.0617113	0.0596181
145	161	AGLLPAEGQTPDSKTII	1710.93	2	14	1712.31	0.472473	1712.33	0.862192	1712.54	0.0652832	1712.69	1.09327	1711.58	1.02248	1711.58	0.628088	1711.38	0.664118	1711.47	0.816391	0.0526183	0.0534268	0.0827726	0.0873752
149	159	PAEGQTPDSKT	1130.53	2	8	1132.28	0.384992	1132.46	0.19506	1132.46	0.219441	1132.63	0.324354	1131.63	3.29271	1131.48	1.47625	1131.56	1.67832	1131.86	1.80545	0.0804046	0.122215	0.112374	0.0964077
149	161	PAEGQTPDSKTII	1356.7	2	10	1358.01	0.292214	1358.14	0.246739	1358.25	0.708733	1358.46	0.740384	1357.57	1.88255	1357.64	0.1835	1357.66	0.160157	1358	1.96374	0.0433187	0.050332	0.0593971	0.0462035
160	166	IIISITT	760.481	1	6	759.9	0.0589296	759.899	0.108992	759.925	0.0609198	759.887	0.155037	760.051	0.511159	759.952	0.974105	760.055	0.703095	760.072	0.220285	-0.0251294	-0.00880206	-0.0216739	-0.030792
160	167	IIISITTL	873.566	1	7	873.133	0.183424	873.134	0.299996	873.152	0.0870517	873.131	0.576407	873.152	1.23308	873.095	0.758453	873.147	1.00011	873.188	0.55726	-0.00268236	0.00558254	0.000725857	-0.00818943
160	167	IIISITTL	873.566	2	7	873.081	0.71639	873.064	0.368861	873.099	0.577731	873.097	0.374731	872.917	0.912849	872.917	0.506551	872.946	0.362921	872.961	0.989302	0.0233694	0.0209276	0.0218938	0.019406
192	198	VGYALSF	756.393	1	6	756.054	0.245921	756.058	0.261101	756.084	0.145481	756.057	0.338129	756.056	0.0522786	756.098	0.768654	756.075	0.287345	756.088	0.508649	-0.000328056	-0.00675781	0.00144525	-0.00516228
199	206	AMGIVDTT	807.392	1	7	808.528	1.78244	808.514	2.20446	808.641	0.658682	808.684	0.969185	807.422	1.49854	807.617	1.28659	807.586	0.964406	807.878	4.25258	0.158053	0.128207	0.150733	0.115096
199	213	AMGIVDTTPIINAHW	1638.83	2	13	1642.03	0.734009	1642.64	0.223454	1642.72	0.931566	1642.85	0.616109	1639.83	1.28312	1640.01	1.03054	1639.81	1.16374	1640.26	2.70718	0.16918	0.202565	0.223431	0.199271
200	206	MGIVDTT	736.355	1	6	737.348	1.73475	737.253	1.67564	737.31	0.765809	737.389	0.304151	736.586	2.50121	736.525	0.425312	736.443	1.07003	736.732	3.59537	0.127	0.121215	0.144496	0.109568
200	213	MGIVDTTPIINAHW	1567.79	2	12	1571.4	0.898412	1571.86	1.80524	1571.92	1.20628	1571.95	0.622935	1568.95	1.7181	1568.86	0.946097	1568.84	0.161259	1569.53	1.61773	0.204189	0.24975	0.256471	0.201476
200	213	MGIVDTTPIINAHW	1567.79	3	12	1570.64	2.14405	1571.06	3.17697	1571.05	1.26829	1571.13	0.425111	1568.59	1.39658	1568.59	1.12924	1568.5	0.809195	1569.01	1.76363	0.170579	0.206198	0.212305	0.176942
220	226	YTPRFEW	998.473	2	5	999.466	0.752818	999.551	0.64343	999.511	0.539086	999.57	0.683137	999.673	1.115	999.632	0.709857	999.653	0.926467	999.745	0.857993	-0.0414917	-0.016148	-0.0283753	-0.0349839
231	237	TILPAAL	698.445	1	5	698.375	0.651645	698.397	0.666081	698.414	0.135526	698.46	0.246812	698.511	1.1803	698.666	1.35607	698.739	1.10396	698.889	2.16108	-0.027075	-0.0537295	-0.0649332	-0.0858497
238	247	VVIAEHVGHL	1073.61	1	9	1073.27	0.160875	1073.3	0.18489	1073.28	0.0970543	1073.28	0.158451	1073.42	0.840667	1073.52	0.865905	1073.66	1.05696	1073.7	0.931218	-0.0170196	-0.0240721	-0.0420236	-0.0462889
238	247	VVIAEHVGHL	1073.61	2	9	1073.54	0.476912	1073.58	0.157154	1073.59	0.133622	1073.61	0.241357	1073.76	1.06056	1073.95	0.447971	1074.1	1.3267	1074.28	3.50595	-0.023649	-0.0411649	-0.056869	-0.0744658
238	247	VVIAEHVGHL	1073.61	3	9	1073.4	0.26999	1073.45	0.478954	1073.47	0.260476	1073.46	0.381766	1073.61	1.32916	1073.73	0.48907	1073.85	0.723007	1073.91	0.317314	-0.0231792	-0.0313853	-0.0417195	-0.0505168
238	250	VVIAEHVGHLVVT	1372.79	2	12	1373.77	1.44031	1373.93	0.708625	1373.71	0.577565	1373.83	1.38588	1372.85	0.261508	1372.74	0.260879	1372.75	0.404553	1372.77	0.296934	0.0767333	0.0988782	0.0797685	0.0886193
238	250	VVIAEHVGHLVVT	1372.79	3	12	1372.77	0.0604564	1372.56	0.148637	1372.54	0.0505226	1372.54	0.145263	1373.37	0.533798	1373.46	1.11724	1373.77	2.81059	1373.6	0.434062	-0.049985	-0.0757244	-0.102303	-0.0880944
238	251	VVIAEHVGHLVVTA	1443.83	2	13	1443.88	0.21834	1443.86	0.170885	1443.85	0.0619743	1443.86	0.208334	1444.58	0.756376	1444.72	0.592439	1444.81	1.72319	1444.97	1.39318	-0.0535166	-0.0662312	-0.0740469	-0.0850912
238	251	VVIAEHVGHLVVTA	1443.83	3	13	1443.93	0.18003	1443.93	0.119012	1443.93	0.313732	1443.92	0.207562	1444.77	0.895007	1444.93	0.158017	1444.98	1.66417	1445.12	0.503905	-0.0651972	-0.0768494	-0.0807291	-0.092227
238	252	VVIAEHVGHLVVTAN	1557.87	2	14	1558.07	0.0642012	1558.03	0.165328	1558.04	0.053355	1558.04	0.448485	1558.83	1.13911	1558.87	0.0983764	1558.95	1.20282	1558.99	0.302122	-0.0543571	-0.0596394	-0.0647941	-0.0683991
240	247	IAEHVGHL	875.473	1	7	875.019	0.249483	875.03	0.198551	875.048	0.161298	875.055	0.391609	875.211	1.49582	875.223	1.42245	875.245	1.14816	875.288	1.67864	-0.0274677	-0.0275684	-0.0281722	-0.0332807
240	247	IAEHVGHL	875.473	2	7	875.298	0.476146	875.303	0.416057	875.346	0.0896768	875.347	0.422572	875.466	0.979977	875.637	0.593763	875.728	1.40741	875.731	1.1855	-0.0239371	-0.0476656	-0.0545861	-0.0549131
240	252	IAEHVGHLVVTAN	1359.74	2	12	1359.94	0.280411	1359.96	0.131046	1359.95	0.188788	1360	0.123763	1360.83	0.926655	1360.89	0.145482	1361	2.32717	1361.27	1.43495	-0.0738127	-0.0774818	-0.0872056	-0.105812
243	249	HVGHLVV	760.446	2	6	760.323	0.202636	760.382	0.370008	760.366	0.0357076	760.399	0.377415	760.701	0.83901	760.775	0.746017	760.803	0.794345	760.876	0.94997	-0.0629988	-0.0655001	-0.0729533	-0.0795416
243	250	HVGHLVVT	861.494	2	7	861.564	0.343322	861.616	0.294519	861.617	0.136231	861.669	0.29775	862.184	0.66722	862.237	0.438377	862.341	0.107238	862.299	0.0872009	-0.0886114	-0.08867	-0.103467	-0.0900522
243	251	HVGHLVVTA	932.531	2	8	932.6	0.206088	932.662	0.151804	932.68	0.368512	932.694	0.161875	933.41	0.422027	933.322	0.578241	933.446	0.919914	933.505	0.279222	-0.101307	-0.0824765	-0.095681	-0.101267
243	252	HVGHLVVTAN	1046.57	2	9	1047	0.589169	1047.12	0.415495	1047.15	0.532869	1047.22	0.787342	1048.04	0.678273	1048.06	0.305937	1048.21	1.09074	1048.25	0.619696	-0.115197	-0.104398	-0.118662	-0.114292
251	264	ANIVKKDLLRDPGL	1551.92	2	12	1552.58	0.572961	1553.04	0.505254	1553.28	0.313254	1553.52	0.873422	1552.58	1.02869	1553.11	0.836407	1553.2	1.02776	1553.48	1.46971	0.00021725	-0.00527225	0.00658388	0.00332125
251	264	ANIVKKDLLRDPGL	1551.92	3	12	1552.84	0.0715005	1553.25	0.284544	1553.74	0.436775	1554.75	0.689507	1554.73	2.6991	1554.87	0.904202	1555.05	1.16329	1555.29	1.32549	-0.157865	-0.135194	-0.108847	-0.0451866
251	264	ANIVKKDLLRDPGL	1551.92	4	12	1552.64	0.41256	1553.3	0.329367	1553.69	0.376255	1554.31	1.22449	1553.95	3.62509	1554.27	0.791071	1554.61	1.55371	1555.01	1.41541	-0.109243	-0.0806395	-0.0769603	-0.0589311
252	264	NIVKKDLLRDPGL	1480.88	2	11	1481.66	0.670045	1482.23	0.521365	1482.58	0.474236	1483.14	1.16627	1482.8	2.64545	1483.06	0.846426	1483.3	0.692621	1483.55	2.09484	-0.104082	-0.0753685	-0.0651217	-0.0377134
252	264	NIVKKDLLRDPGL	1480.88	3	11	1482.03	0.432463	1482.58	0.567006	1482.86	0.396924	1483.41	1.00164	1483.51	2.25505	1483.59	0.502161	1483.76	1.12918	1483.95	1.14196	-0.134349	-0.091899	-0.0818078	-0.0488685
265	274	HRSMFANGLS	1119.54	2	9	1119.77	0.283616	1119.79	0.414112	1119.79	0.205967	1119.84	0.367153	1121.52	0.806805	1121.23	0.319084	1121.25	2.09631	1121.14	0.911627	-0.194555	-0.159598	-0.161845	-0.144971
265	275	HRSMFANGLST	1220.58	2	10	1221.21	0.506048	1221.24	0.447079	1221.2	0.246261	1221.25	0.476013	1223	0.740357	1222.67	0.210987	1222.93	1.37123	1222.62	0.438383	-0.179638	-0.142944	-0.172972	-0.136869
265	276	HRSMFANGLSTV	1319.65	2	11	1319.88	0.547601	1319.94	0.274078	1320	0.271075	1319.98	0.31319	1321.59	1.43247	1321.18	0.336499	1321.17	2.67312	1321.11	0.533992	-0.155574	-0.113186	-0.105938	-0.102438
269	275	FANGLST	709.351	1	6	709.1	0.245208	709.086	0.376907	709.078	0.287005	709.113	0.442929	709.868	1.62585	709.612	0.610208	709.706	1.1529	709.648	0.410846	-0.128056	-0.0876158	-0.104732	-0.0891456
270	276	ANGLSTV	661.351	1	6	660.944	0.538987	660.94	0.385155	660.962	0.469546	660.944	0.394287	661.764	2.29305	661.464	0.638018	661.52	3.2315	661.463	1.19042	-0.136727	-0.0873279	-0.0930818	-0.0864527
274	280	STVISGF	710.372	1	6	710.158	0.348842	710.205	0.14766	710.203	0.108016	710.228	0.409084	711.046	1.4704	711.061	0.0891425	711.231	3.14339	711.091	1.01253	-0.147992	-0.142572	-0.171352	-0.143816
277	292	ISGFFGSTPNTTYGEN	1691.75	2	14	1692.01	0.156011	1692.02	0.0083537	1692.06	0.149307	1692.09	0.112002	1692.27	0.293867	1692.71	0.60917	1692.67	0.80747	1693.09	0.424815	-0.0189164	-0.0495594	-0.043809	-0.0717745
280	292	FFGSTPNTTYGEN	1434.62	2	11	1434.97	0.356883	1435.01	0.175247	1435.07	0.420273	1435.1	0.351442	1435.99	0.900527	1436	0.434359	1436.14	0.0939639	1436.35	0.739156	-0.0923564	-0.089932	-0.097259	-0.113819
282	292	GSTPNTTYGEN	1140.48	2	9	1140.36	0.307679	1140.39	0.267747	1140.38	0.199774	1140.46	0.304321	1140.72	1.04136	1141.08	2.04583	1140.81	0.393827	1141.45	0.805831	-0.0401762	-0.0776317	-0.0470907	-0.10973
285	292	PNTTYGEN	895.379	1	6	895.187	0.532087	895.207	0.351368	895.235	0.509905	895.263	0.319257	896.035	1.01368	896.028	0.959463	896.123	1.29322	896.335	1.69122	-0.141407	-0.136732	-0.147995	-0.178539
305	311	WVIGGAA	673.367	1	6	672.75	0.298045	672.739	0.308702	672.757	0.261287	672.764	0.418036	672.899	0.781669	672.892	0.346085	672.834	0.420772	672.848	0.261623	-0.0248305	-0.0255448	-0.0126881	-0.0139418
305	312	WVIGGAAI	786.451	1	7	786.086	0.296536	786.081	0.180779	786.059	0.467933	786.078	0.421744	786.148	0.453253	786.19	0.410217	786.121	0.265924	786.193	0.53237	-0.00888479	-0.01548	-0.00892244	-0.0163625
305	313	WVIGGAAIF	933.519	1	8	933.403	0.0602664	933.402	0.0493429	933.405	0.0903776	933.398	0.360844	933.351	0.468622	933.373	1.00477	933.326	0.781037	933.321	0.411004	0.00647097	0.00359932	0.00981459	0.00959159
305	313	WVIGGAAIF	933.519	2	8	933.351	0.0751987	933.366	0.238688	933.377	0.0790268	933.356	0.392475	933.299	0.37501	933.317	0.04787	933.274	0.647409	933.283	0.47007	0.00657665	0.00614306	0.0129666	0.0091455
306	313	VIGGAAIF	747.44	1	7	747.057	0.115639	747.069	0.339286	747.078	0.0224	747.055	0.348297	747.139	0.878187	747.081	0.564564	747.1	0.0575378	747.151	0.279266	-0.0117525	-0.00170429	-0.00318529	-0.0136493
307	313	IGGAAIF	648.371	1	6	647.751	0.587378	647.804	0.266522	647.812	0.459091	647.8	0.437224	647.66	0.526289	647.689	0.336198	647.686	0.358271	647.659	0.317131	0.0151823	0.019099	0.021128	0.0235446
317	323	LSCVGKL	719.412	2	6	719.461	1.20084	719.779	1.8968	719.927	0.940007	720.05	0.958923	719.27	0.821406	719.313	0.553399	719.295	0.438263	719.557	1.67625	0.0318348	0.0776437	0.105488	0.0821416
317	325	LSCVGKLAA	861.486	1	8	861.86	1.91831	862.626	3.04743	863.104	0.758145	863.335	1.40468	861.319	1.65197	861.508	1.45896	861.58	0.927135	861.909	2.90047	0.0676896	0.139748	0.190393	0.178276
317	325	LSCVGKLAA	861.486	2	8	862.031	2.13222	862.7	2.59842	863.125	0.48883	863.363	1.34681	861.744	1.98418	861.998	1.33463	862.058	0.423449	862.209	1.49536	0.0358871	0.0877111	0.133473	0.144225
317	326	LSCVGKLAAA	932.523	2	9	933.214	1.97476	933.933	2.68744	934.482	1.07121	934.884	1.3674	933.247	1.6703	933.434	0.490763	933.373	0.439246	933.669	0.890621	-0.00370037	0.055474	0.123263	0.135022
318	325	SCVGKLAA	748.402	1	7	748.496	2.07852	749.2	2.79714	749.574	0.601052	749.752	1.02313	748.056	0.88021	748.27	0.683049	748.283	1.04929	748.611	2.16297	0.0628256	0.132941	0.184437	0.16289
318	326	SCVGKLAAA	819.439	1	8	819.678	2.30078	820.425	3.38323	821.048	1.1993	821.37	2.62237	818.997	0.574326	819.118	0.795489	819.078	0.702397	819.162	0.573504	0.0850293	0.163356	0.24622	0.276059
319	325	CVGKLAA	661.37	1	6	661.398	2.27918	661.951	3.32419	662.342	1.03158	662.521	2.01171	661.082	0.291727	661.195	0.654812	661.033	1.01883	661.263	1.05971	0.0526348	0.125927	0.21822	0.209565
320	326	VGKLAAA	629.398	1	6	629.403	2.27489	629.928	4.21836	630.395	1.50388	630.737	3.00629	629.044	0.286327	629.085	1.42209	629.108	0.609368	629.232	1.59857	0.0599155	0.140401	0.214553	0.250869
320	326	VGKLAAA	629.398	2	6	629.489	2.30425	630.088	3.68422	630.531	1.60066	630.946	2.05133	629.063	0.410248	629.093	0.869232	629.064	0.782296	629.248	2.20469	0.0709763	0.165846	0.244474	0.282873
341	347	LLYGVIG	734.445	1	6	733.997	0.213623	733.995	0.404498	734.043	0.138978	734.019	0.396393	734.016	0.802891	734.071	0.864372	734.023	0.250274	734.075	0.079896	-0.00301843	-0.0126255	0.00333914	-0.00946215
341	350	LLYGVIGASG	949.535	1	9	949.229	0.0293429	949.203	0.279108	949.217	0.0942494	949.204	0.235941	949.314	0.972125	949.31	0.834367	949.314	0.861186	949.51	1.05181	-0.00945139	-0.0119522	-0.0107763	-0.0340514
341	350	LLYGVIGASG	949.535	2	9	948.954	0.5132	948.932	0.135792	948.926	0.311861	948.935	0.195783	948.919	0.366323	948.942	0.278413	948.923	0.269988	948.992	0.221259	0.00394878	-0.00111567	0.000279278	-0.00633689
341	353	LLYGVIGASGIRV	1317.79	2	12	1318.06	0.0809308	1318	0.0870815	1318.07	0.19967	1318.01	0.494515	1318.18	0.522342	1318.21	0.690719	1318.19	0.34932	1318.35	0.706534	-0.00968158	-0.0172937	-0.00995704	-0.0286444
342	350	LYGVIGASG	836.451	1	8	836.217	0.213912	836.202	0.171575	836.208	0.174903	836.233	0.255744	836.211	0.259962	836.211	0.109501	836.261	0.183066	836.51	1.28238	0.000783052	-0.00108779	-0.0065281	-0.0345308
342	353	LYGVIGASGIRV	1204.7	2	11	1205	0.631051	1204.92	0.136406	1204.99	0.53513	1204.99	0.807034	1205.23	0.727694	1205.36	0.660259	1205.28	0.523937	1205.66	1.03172	-0.0209718	-0.0397369	-0.0257825	-0.0614642
343	350	YGVIGASG	723.367	1	7	723.259	0.491106	723.296	0.461358	723.29	0.217131	723.305	0.354358	723.336	0.818907	723.362	0.331898	723.37	0.111008	723.6	1.06266	-0.0109994	-0.00948573	-0.0113406	-0.0421033
343	353	YGVIGASGIRV	1091.62	2	10	1092.16	0.325567	1092.19	0.771001	1092.29	0.613735	1092.32	0.0384062	1092.65	1.46324	1092.77	0.544339	1092.77	0.0996079	1093.09	1.38412	-0.0485513	-0.0577835	-0.0477815	-0.0766581
356	366	ESKVDYNKAQN	1295.62	2	10	1297.11	1.55652	1297.55	2.18923	1297.81	0.747948	1298.46	1.29653	1297.27	2.91455	1297.38	2.30551	1297.31	0.98773	1297.32	4.12964	-0.0159512	0.0172723	0.05028	0.113519
357	366	SKVDYNKAQN	1166.58	2	9	1167.88	1.14429	1168.17	1.84482	1168.39	0.908296	1168.9	1.75198	1167.76	3.03745	1167.68	2.58611	1167.62	2.38517	1168.14	4.1421	0.013564	0.0546261	0.0856513	0.0842535
373	379	ILIIGVS	714.476	1	6	713.928	0.270539	713.93	0.367742	713.933	0.389468	713.933	0.399001	713.948	0.620938	713.93	0.62672	713.949	0.274533	713.95	0.398998	-0.00324378	0.000113208	-0.00256185	-0.00284696
373	381	ILIIGVSGA	842.535	1	8	842.093	0.445742	842.098	0.224342	842.124	0.209463	842.123	0.377999	842.152	0.42566	842.19	0.260414	842.208	0.173156	842.125	0.394357	-0.00740739	-0.0114765	-0.0104952	-0.000275333
373	386	ILIIGVSGAKVNIG	1353.85	2	13	1354.18	0.166836	1354.34	0.779777	1354.42	0.422042	1354.59	1.05838	1353.95	0.39513	1354.02	0.38733	1353.96	0.141099	1354.02	0.174262	0.0170436	0.0242911	0.0353714	0.0439673
373	387	ILIIGVSGAKVNIGA	1424.88	2	14	1425.49	0.369848	1425.69	0.754237	1425.73	0.201537	1425.91	1.15278	1425.32	0.603853	1425.36	0.0881523	1425.33	0.0789756	1425.39	0.110251	0.0121197	0.0230742	0.0285351	0.0374405
373	389	ILIIGVSGAKVNIGAAE	1624.96	2	16	1625.8	0.520712	1626.09	0.755958	1626.45	0.468164	1626.86	1.18044	1625.36	0.443315	1625.38	0.249142	1625.3	0.246439	1625.42	0.856884	0.0277303	0.0444544	0.071658	0.0896507
374	386	LIIGVSGAKVNIG	1240.76	2	12	1241.01	0.576876	1241.21	0.487401	1241.24	0.353472	1241.38	1.08861	1240.92	0.302799	1241.01	0.43829	1240.99	0.661167	1241.2	0.962828	0.0075346	0.016468	0.0211861	0.0156446
374	387	LIIGVSGAKVNIGA	1311.8	2	13	1312.42	0.482925	1312.61	0.869974	1312.62	0.195762	1312.87	1.13481	1312.31	0.408667	1312.39	0.466746	1312.39	0.635642	1312.54	0.962761	0.00824368	0.0170956	0.0171076	0.0251877
374	390	LIIGVSGAKVNIGAAEL	1624.96	2	16	1626.11	0.403985	1626.57	0.604558	1626.98	0.453778	1627.44	0.97045	1625.62	0.680921	1625.79	0.888954	1625.76	0.515316	1626.21	2.81455	0.0304368	0.0487658	0.0761335	0.0769376
374	390	LIIGVSGAKVNIGAAEL	1624.96	3	16	1625.9	0.657959	1626.34	0.752085	1626.52	0.305096	1626.89	1.07644	1625.38	0.695778	1625.39	0.208964	1625.28	0.506674	1625.57	0.829803	0.0322125	0.0599165	0.0771227	0.0820155
375	381	IIGVSGA	616.366	1	6	615.937	0.298823	615.978	0.322636	615.972	0.111107	616.029	0.493653	616.026	0.315734	616.052	0.673125	616.152	0.443554	616.271	1.08742	-0.0148481	-0.012301	-0.0298932	-0.040311
375	386	IIGVSGAKVNIG	1127.68	2	11	1128.01	0.345435	1128.18	0.45729	1128.23	0.557094	1128.37	0.686521	1128.15	0.362079	1128.23	0.451787	1128.31	0.244274	1128.65	1.65796	-0.0121215	-0.00444553	-0.00784286	-0.0259825
375	387	IIGVSGAKVNIGA	1198.72	2	12	1199.6	0.386763	1199.85	0.56374	1199.91	0.397555	1200.11	0.86993	1199.66	0.356068	1199.91	0.518986	1199.97	1.32553	1200.47	1.75661	-0.00534757	-0.00489507	-0.00551118	-0.0299939
375	389	IIGVSGAKVNIGAAE	1398.8	2	14	1399.94	0.508771	1400.33	0.532155	1400.59	0.383836	1401.13	0.734607	1399.85	0.686018	1400.06	0.398439	1400.15	0.689399	1400.73	1.72999	0.00623967	0.0195299	0.0316199	0.0289185
377	387	GVSGAKVNIGA	972.547	1	10	972.715	0.737395	972.903	1.05054	972.914	0.318125	973.1	1.361	972.547	0.822276	972.4	0.545811	972.316	0.0889433	972.473	1.30139	0.0167974	0.0503001	0.0597888	0.0627797
396	402	ATIVGIG	630.382	1	6	630.09	0.350396	630.137	0.130878	630.178	0.2697	630.186	0.215397	630.034	0.589326	630.128	0.978977	630.153	0.3297	630.197	0.846238	0.00936408	0.0013979	0.00419362	-0.00183467
396	403	ATIVGIGL	743.466	1	7	742.952	0.191601	742.96	0.100662	742.983	0.189539	742.964	0.233242	742.909	0.377424	742.876	0.39051	742.9	0.156922	742.932	0.217615	0.00626318	0.0120278	0.0117781	0.00450706
406	413	IFKLISVL	932.618	2	7	932.991	1.39463	933.279	2.38851	933.651	1.29558	934.015	0.807459	933.224	3.07516	933.671	1.40536	933.709	1.27758	933.769	3.48749	-0.0333548	-0.0560863	-0.00829148	0.0351475
408	417	KLISVLRPEE	1183.7	2	8	1184.64	1.77854	1185.23	2.44857	1185.74	1.39325	1186.18	1.77957	1185.01	1.98936	1185.37	1.62276	1185.45	1.01015	1185.55	6.14786	-0.0463869	-0.0171941	0.0355764	0.0788279
421	432	DAEDADITDKAL	1276.59	2	11	1281.45	1.69473	1281.4	1.8452	1281.48	0.432998	1281.53	0.855635	1280.49	1.17791	1280.79	1.70783	1280.59	0.493544	1280.54	0.120391	0.0873629	0.0561907	0.0810301	0.0903552
421	433	DAEDADITDKALE	1405.63	2	12	1411.14	1.30054	1411.04	1.5371	1411.19	0.582619	1411.18	0.620862	1410	1.59028	1410.35	2.39013	1410.16	0.588646	1410.04	0.205523	0.0948798	0.0579841	0.0854952	0.0947706
423	429	EDADITD	778.31	1	6	780.243	1.13967	780.141	0.88755	780.216	0.787066	780.266	0.264788	779.65	1.92799	779.588	2.15208	779.505	1.55694	779.736	0.5994	0.0987831	0.0922719	0.118552	0.0884186
423	433	EDADITDKALE	1219.57	2	10	1224.24	1.54627	1224.15	1.83794	1224.2	0.422766	1224.28	0.603186	1223.66	2.32623	1223.68	2.12564	1223.53	0.968363	1223.4	0.988344	0.0573485	0.0468414	0.0663408	0.0881045
426	432	DITDKAL	775.42	1	6	777.899	2.00943	777.85	2.04916	777.893	0.143198	777.911	0.411965	777.698	2.98633	777.686	1.97245	777.621	1.469	777.563	0.0864874	0.0333619	0.0273603	0.0452229	0.0581101
426	433	DITDKALE	904.462	1	7	907.659	2.09217	907.598	1.63689	907.677	0.405462	907.675	0.261484	907.242	2.48081	907.262	1.79991	907.159	1.73312	907.203	2.81501	0.0594678	0.0478887	0.0739636	0.0675249
426	433	DITDKALE	904.462	2	7	907.559	2.25596	907.525	1.59184	907.576	0.528141	907.59	0.648512	907.135	3.8656	907.156	2.59861	907.119	0.853224	907.065	2.07133	0.0605255	0.0527518	0.0653751	0.0749791
