# Supplementary material for: Interdomain-linkers control conformational transitions in the SLC23 elevator transporter UraA
Source: Nat Commun. 2024 Aug 30;15:7518. doi: 10.1038/s41467-024-51814-8 (PMC11362169; doi:10.1038/s41467-024-51814-8)
Supplement: Supplementary file 11 — Source Data [file 41467_2024_51814_MOESM11_ESM.xlsx]

## Sheet: Fig1D
sample	uracil uptake (pmol uracil / mg total protein / min)							mean	standard error
UraA(WT)	256.964	266.635	265.354	261.461				262.604	2.62435
UraA(P121G)	16.901	18.7627	27.4913					21.0516	9.37801
control	37.0902	33.27	40.1851	38.6135	38.6135	40.5962		38.0614	1.45196
UraA(G112P)	25.6376	22.3492	29.5062					25.831	2.61742
UraA(G320P)	15.1198	10.0181	8.42227					11.1867	2.20712
UraA(P330G)	17.0944	20.7212	13.5643					17.1266	2.49913

## Sheet: Fig1F
	UraA(P330G)			UraA(P330G, 1 mM Uracil				UraA(G320P)			UraA(G320P), 1 mM Uracil				UraA(WT)			UraA(WT), 1 mM Uracil				UraA(G112P)			UraA(G112P), 1 mM Uracil								UraA(P330G)	UraA(P330G, 1 mM Uracil	UraA(G320P)	UraA(G320P), 1 mM Uracil	UraA(WT)	UraA(WT), 1 mM Uracil	UraA(G112P)	UraA(G112P), 1 mM Uracil
T (°C)	dF460/dT	dF460/dT	dF460/dT	dF460/dT	dF460/dT	dF460/dT		dF460/dT	dF460/dT	dF460/dT	dF460/dT	dF460/dT	dF460/dT		dF460/dT	dF460/dT	dF460/dT	dF460/dT	dF460/dT	dF460/dT		dF460/dT	dF460/dT	dF460/dT	dF460/dT	dF460/dT	dF460/dT
25.5	0.10263	0.09491	0.0968	0.03052	0.03333	0.0267		0.05524	0.06293	0.06485	0.04969	0.05202	0.05039		0.12399	0.1414	0.13764	0.06512	0.06453	0.06074		0.16753	0.15664	0.16818	0.06631	0.05938	0.05076					sample 1 Tm (°C)	59.8333	70.1396	61.5	72.5	53.8333	63.8333	49.0532	61.5
25.8333	0.10555	0.09953	0.10234	0.03364	0.03674	0.02907		0.05803	0.06535	0.0686	0.05317	0.05422	0.05306		0.12595	0.1431	0.14075	0.06674	0.06747	0.06341		0.17179	0.16364	0.17035	0.0686	0.06198	0.05462					sample 2 Tm (°C)	60.1667	70.1216	61.5	72.8333	54.1667	64.1667	49.0606	61.5
26.1667	0.10862	0.10415	0.1078	0.03676	0.0401	0.03153		0.06067	0.06768	0.07213	0.05644	0.05628	0.05559		0.12787	0.14479	0.14377	0.06838	0.07034	0.066		0.17586	0.1704	0.17257	0.07072	0.06442	0.05828					sample 3 Tm (°C)	59.8333	70.1216	61.1667	72.8333	54.5	64.1667	49.1633	61.8333
26.5	0.11196	0.10879	0.1131	0.03987	0.04338	0.03417		0.06303	0.06983	0.07526	0.05928	0.05805	0.05785		0.12973	0.14644	0.14658	0.07005	0.07307	0.06844		0.17953	0.17669	0.17487	0.07248	0.06653	0.06157					mean (°C)	59.9444	70.1276	61.3889	72.7222	54.1667	64.0556	49.0924	61.6111
26.8333	0.11572	0.11346	0.11818	0.04297	0.04653	0.03707		0.06498	0.07175	0.07781	0.06154	0.05944	0.05974		0.1315	0.14805	0.14912	0.07177	0.07561	0.07066		0.18265	0.18234	0.1773	0.07376	0.06821	0.06434					standard error (°C)	0.11111	0.00601	0.11111	0.11111	0.19245	0.11111	0.03554	0.11111
27.1667	0.11995	0.11824	0.12313	0.04609	0.04961	0.04028		0.06659	0.07351	0.07986	0.06324	0.06051	0.06131		0.13319	0.14966	0.15141	0.07358	0.07801	0.07268		0.18528	0.18746	0.17994	0.07458	0.06948	0.06666
27.5	0.12471	0.12323	0.12808	0.04927	0.05265	0.04385		0.06795	0.07521	0.08151	0.06449	0.06136	0.06263		0.13482	0.1513	0.15353	0.07549	0.08033	0.07453		0.18753	0.19224	0.1829	0.07502	0.07041	0.06864
27.8333	0.12999	0.12844	0.13305	0.05251	0.05568	0.04776		0.06908	0.07687	0.08281	0.06534	0.06205	0.06373		0.13639	0.153	0.15551	0.07753	0.0826	0.07624		0.18944	0.19677	0.18617	0.07513	0.07106	0.07032
28.1667	0.1355	0.13358	0.13774	0.05571	0.05857	0.05181		0.06984	0.07826	0.08358	0.06567	0.06234	0.06449		0.13788	0.15462	0.15722	0.07956	0.08466	0.07776		0.19085	0.20063	0.18943	0.07481	0.07131	0.07152
28.5	0.14087	0.13824	0.14173	0.05871	0.06115	0.05574		0.07	0.07905	0.08361	0.06533	0.06195	0.06472		0.13926	0.15599	0.15849	0.08143	0.08632	0.07903		0.19152	0.20329	0.19227	0.07392	0.07102	0.07195
28.8333	0.14581	0.14212	0.14472	0.06142	0.06331	0.05933		0.06942	0.07901	0.08272	0.06426	0.06069	0.06427		0.14052	0.15701	0.15922	0.08301	0.08746	0.08002		0.19131	0.20437	0.19438	0.07239	0.07011	0.07144
29.1667	0.15025	0.14523	0.14682	0.06388	0.06506	0.06249		0.06825	0.0782	0.08107	0.06269	0.05875	0.06317		0.14165	0.15786	0.15952	0.0843	0.08817	0.08081		0.19046	0.20417	0.19581	0.07032	0.06867	0.07015
29.5	0.15416	0.14768	0.14827	0.06618	0.0665	0.06516		0.06672	0.07676	0.07885	0.06094	0.05639	0.06144		0.14269	0.15876	0.15957	0.08531	0.08864	0.08153		0.18929	0.20314	0.19671	0.06788	0.06686	0.0683
29.8333	0.15754	0.14954	0.14927	0.06838	0.06771	0.06729		0.06501	0.07483	0.07626	0.05926	0.05388	0.05915		0.14364	0.15991	0.15953	0.08604	0.08901	0.08227		0.18811	0.20174	0.19722	0.06523	0.0648	0.0661
30.1667	0.16038	0.15087	0.14993	0.0704	0.06879	0.06891		0.06314	0.07258	0.07354	0.05765	0.05136	0.05649		0.1444	0.16124	0.15946	0.08644	0.08936	0.08293		0.18724	0.20042	0.1975	0.06247	0.0626	0.06362
30.5	0.16267	0.15174	0.15035	0.07213	0.06987	0.07002		0.06114	0.0702	0.07092	0.05604	0.04894	0.05364		0.14488	0.16265	0.15941	0.08645	0.08972	0.08339		0.18702	0.19965	0.1977	0.05972	0.06034	0.06092
30.8333	0.1644	0.15223	0.15064	0.07351	0.07105	0.07069		0.05902	0.06787	0.06862	0.05439	0.04675	0.05081		0.14499	0.16402	0.1594	0.08602	0.09012	0.08357		0.1877	0.19983	0.19802	0.05709	0.0581	0.05807
31.1667	0.16557	0.15248	0.15085	0.07462	0.07235	0.07106		0.05688	0.06579	0.06675	0.05269	0.04483	0.0482		0.14482	0.16513	0.15934	0.08521	0.09056	0.08353		0.18937	0.20119	0.19891	0.0547	0.0561	0.05533
31.5	0.16617	0.15264	0.15103	0.07559	0.07379	0.07133		0.05487	0.06418	0.06544	0.05101	0.04324	0.04602		0.14451	0.16576	0.1591	0.08409	0.09104	0.08339		0.19205	0.20387	0.20086	0.05267	0.05454	0.05296
31.8333	0.16625	0.15286	0.15124	0.07654	0.07536	0.07164		0.05311	0.06319	0.06477	0.04936	0.042	0.04446		0.14413	0.16571	0.15857	0.08271	0.09148	0.08321		0.19576	0.20799	0.20428	0.0511	0.0536	0.05118
32.1667	0.16594	0.15311	0.15144	0.07747	0.07697	0.07207		0.05174	0.06283	0.06466	0.0478	0.04112	0.04348		0.14358	0.16495	0.15776	0.08107	0.09157	0.08285		0.20052	0.21331	0.20916	0.05001	0.05325	0.04988
32.5	0.16543	0.15336	0.15159	0.07836	0.07848	0.07263		0.05088	0.06304	0.06501	0.04635	0.0406	0.04302		0.14272	0.16344	0.15666	0.07912	0.09093	0.0821		0.20634	0.21954	0.21539	0.04944	0.05341	0.04889
32.8333	0.16485	0.15357	0.15164	0.07917	0.07982	0.07336		0.05064	0.06375	0.06574	0.04507	0.04043	0.04304		0.14144	0.1612	0.15529	0.07681	0.08924	0.08077		0.21323	0.22648	0.22287	0.04937	0.05399	0.04808
33.1667	0.1642	0.15374	0.15152	0.07977	0.08092	0.07419		0.05108	0.06484	0.06681	0.04407	0.04061	0.04351		0.13965	0.15833	0.15366	0.07404	0.08642	0.07875		0.22117	0.23418	0.23145	0.04974	0.05484	0.04747
33.5	0.16345	0.15385	0.15115	0.08001	0.08175	0.07507		0.05226	0.06618	0.06822	0.04348	0.04113	0.04444		0.13732	0.15494	0.15177	0.07073	0.08243	0.07594		0.23011	0.24282	0.24102	0.05048	0.05578	0.04713
33.8333	0.16255	0.15386	0.15043	0.07977	0.08227	0.0759		0.05418	0.06768	0.06998	0.04341	0.04199	0.0458		0.13445	0.15121	0.14968	0.06681	0.07735	0.07234		0.24003	0.25253	0.25145	0.05149	0.05671	0.04718
34.1667	0.16133	0.15354	0.14924	0.07902	0.08236	0.0765		0.05674	0.06942	0.07211	0.04395	0.04318	0.04748		0.13137	0.1475	0.14758	0.0625	0.07157	0.0682		0.25093	0.26352	0.26281	0.05273	0.0577	0.04786
34.5	0.15963	0.15263	0.14745	0.07775	0.0819	0.07667		0.05981	0.07151	0.07467	0.04517	0.0447	0.04938		0.12846	0.14426	0.14571	0.05807	0.06557	0.06384		0.26283	0.27596	0.27521	0.05414	0.05886	0.04945
34.8333	0.15729	0.15091	0.14494	0.07596	0.08079	0.07623		0.06326	0.07405	0.07767	0.04711	0.04653	0.05138		0.12612	0.14191	0.14434	0.05377	0.05982	0.05955		0.27572	0.28998	0.2887	0.05565	0.06031	0.05216
35.1667	0.15416	0.14826	0.1417	0.07366	0.07905	0.07504		0.06698	0.07707	0.08113	0.04967	0.04865	0.05349		0.12478	0.1409	0.14383	0.04988	0.05474	0.05552		0.28957	0.30538	0.30326	0.05724	0.062	0.05578
35.5	0.15013	0.14461	0.13775	0.07085	0.07675	0.07299		0.07088	0.08056	0.08501	0.05271	0.05102	0.05571		0.12487	0.1417	0.14461	0.04666	0.05077	0.05192		0.30434	0.32193	0.31883	0.05891	0.0639	0.06006
35.8333	0.14513	0.13996	0.13312	0.06756	0.07393	0.07005		0.07489	0.08452	0.0893	0.05609	0.05361	0.05806		0.12677	0.14467	0.14702	0.04431	0.04821	0.04888		0.31999	0.33939	0.33538	0.06066	0.06594	0.06468
36.1667	0.13938	0.1346	0.12804	0.06397	0.07069	0.06641		0.07901	0.08888	0.09393	0.05964	0.0564	0.06061		0.13052	0.14974	0.15124	0.04288	0.04702	0.04647		0.33645	0.35761	0.35303	0.06253	0.06809	0.06927
36.5	0.13316	0.12894	0.12276	0.0603	0.06711	0.06234		0.08326	0.09354	0.09883	0.06321	0.05937	0.06341		0.13611	0.15674	0.15738	0.04237	0.047	0.04475		0.35363	0.37646	0.37192	0.06458	0.07029	0.07341
36.8333	0.12682	0.12333	0.11754	0.05673	0.06331	0.05811		0.08765	0.09843	0.10394	0.06666	0.0625	0.06648		0.14349	0.16545	0.1655	0.04274	0.04799	0.04375		0.37155	0.39587	0.39215	0.06687	0.07253	0.07679
37.1667	0.12093	0.11812	0.1127	0.05344	0.05951	0.05403		0.09208	0.10346	0.10928	0.06987	0.0657	0.06974		0.15251	0.17551	0.17542	0.04385	0.0497	0.04352		0.39047	0.41596	0.4137	0.06935	0.07485	0.07939
37.5	0.11614	0.11366	0.10854	0.05057	0.05596	0.05038		0.09643	0.10853	0.11488	0.07277	0.06891	0.07305		0.16297	0.18653	0.18692	0.04554	0.05185	0.04408		0.41074	0.4369	0.43652	0.07198	0.07734	0.0813
37.8333	0.113	0.11026	0.10535	0.04825	0.05289	0.04743		0.10061	0.11359	0.12079	0.07529	0.07204	0.07628		0.17468	0.19817	0.19974	0.04761	0.05415	0.04543		0.43267	0.4589	0.46058	0.07471	0.08006	0.08262
38.1667	0.11163	0.10818	0.10336	0.04658	0.05048	0.04528		0.10465	0.11862	0.12702	0.07743	0.07502	0.07932		0.18741	0.21028	0.21355	0.04988	0.05649	0.04746		0.4564	0.48231	0.48597	0.07744	0.08294	0.08355
38.5	0.11207	0.10766	0.10278	0.04564	0.04888	0.04397		0.10862	0.12363	0.13361	0.07921	0.0778	0.08208		0.20094	0.2228	0.22799	0.05215	0.05876	0.05003		0.48204	0.50753	0.51282	0.08007	0.0859	0.08436
38.8333	0.1143	0.10887	0.10375	0.04547	0.04822	0.04354		0.11262	0.12866	0.14056	0.08069	0.08036	0.08449		0.2151	0.23576	0.24284	0.05426	0.06089	0.053		0.50967	0.53489	0.54128	0.08255	0.08889	0.08527
39.1667	0.11807	0.11162	0.10616	0.04603	0.04842	0.04385		0.11694	0.13394	0.14783	0.08208	0.08279	0.08663		0.22993	0.24955	0.25833	0.05625	0.06292	0.05623		0.53935	0.56452	0.57161	0.085	0.09194	0.08657
39.5	0.12309	0.11567	0.10984	0.04727	0.04936	0.04473		0.12189	0.13973	0.15534	0.0836	0.08526	0.08861		0.24556	0.26468	0.27482	0.0582	0.06492	0.05955		0.57116	0.5965	0.6041	0.08756	0.09512	0.0885
39.8333	0.12907	0.12077	0.11461	0.0491	0.05094	0.04603		0.12775	0.14624	0.16301	0.08549	0.08787	0.09056		0.26209	0.28164	0.29267	0.0602	0.06698	0.06282		0.60516	0.63092	0.63906	0.0904	0.0985	0.09129
40.1667	0.13583	0.12672	0.12034	0.05134	0.05312	0.04765		0.13455	0.15352	0.17073	0.08786	0.0907	0.09264		0.27961	0.30072	0.31219	0.06231	0.06918	0.06599		0.6415	0.66797	0.67675	0.09366	0.10209	0.09493
40.5	0.14317	0.13334	0.12687	0.05376	0.05589	0.04952		0.14227	0.16155	0.17838	0.09082	0.09378	0.09503		0.29819	0.32223	0.33368	0.06462	0.07161	0.06902		0.68032	0.70789	0.71741	0.0975	0.10592	0.09939
40.8333	0.15097	0.1405	0.13409	0.05623	0.05919	0.05159		0.15084	0.17029	0.18587	0.09441	0.09712	0.09784		0.31786	0.34632	0.35736	0.06717	0.07433	0.07188		0.72171	0.75077	0.76124	0.10199	0.10997	0.10454
41.1667	0.1593	0.14821	0.14204	0.05878	0.06289	0.05394		0.16	0.17958	0.19326	0.09847	0.10062	0.10107		0.3385	0.37262	0.383	0.0699	0.07722	0.07457		0.76535	0.79635	0.80818	0.10701	0.11415	0.11
41.5	0.16828	0.15656	0.15078	0.06152	0.06682	0.05669		0.16943	0.18921	0.20061	0.10278	0.10416	0.10463		0.35995	0.40065	0.41031	0.07271	0.08012	0.07708		0.81086	0.84424	0.85811	0.11234	0.11834	0.11533
41.8333	0.17803	0.16558	0.16038	0.06453	0.07082	0.05991		0.17889	0.199	0.20806	0.10714	0.10762	0.10846		0.38216	0.43001	0.43903	0.07553	0.08291	0.07943		0.85792	0.89408	0.91084	0.11779	0.12246	0.12016
42.1667	0.1887	0.17529	0.17083	0.06778	0.07478	0.06352		0.18838	0.20891	0.21592	0.11144	0.11104	0.11248		0.4055	0.46062	0.46923	0.07836	0.08554	0.0816		0.90645	0.94555	0.96598	0.12307	0.12643	0.12447
42.5	0.20044	0.18564	0.18213	0.07123	0.07858	0.06737		0.19797	0.21894	0.22456	0.11558	0.11446	0.11658		0.43043	0.4925	0.50103	0.08121	0.088	0.0836		0.95646	0.99831	1.02307	0.12791	0.13023	0.12834
42.8333	0.21336	0.19663	0.19423	0.07481	0.08213	0.07135		0.20775	0.22913	0.23429	0.11947	0.11792	0.12068		0.45742	0.52575	0.53461	0.0841	0.09028	0.08545		1.00806	1.05229	1.08179	0.1321	0.13385	0.13186
43.1667	0.22745	0.2084	0.20702	0.07845	0.0854	0.07534		0.21795	0.23978	0.24526	0.12314	0.12142	0.12473		0.48684	0.56087	0.57019	0.0871	0.09254	0.08733		1.06188	1.10835	1.14231	0.13586	0.13735	0.13528
43.5	0.24268	0.22107	0.22035	0.08204	0.08841	0.07923		0.22883	0.25125	0.25756	0.12661	0.12492	0.12871		0.51905	0.59843	0.60803	0.09026	0.09493	0.08944		1.11862	1.16758	1.20493	0.13945	0.14083	0.13887
43.8333	0.25903	0.23479	0.23412	0.08553	0.09118	0.08295		0.24062	0.2639	0.27123	0.12995	0.12842	0.13257		0.55431	0.63895	0.6485	0.09364	0.09763	0.09199		1.17887	1.23079	1.26991	0.14316	0.14443	0.1429
44.1667	0.27657	0.24964	0.24848	0.08899	0.09383	0.08658		0.25346	0.27798	0.28628	0.13331	0.13198	0.13632		0.59256	0.68268	0.69229	0.09727	0.10076	0.09505		1.24256	1.29772	1.33732	0.14718	0.14832	0.14757
44.5	0.29539	0.26568	0.26365	0.09252	0.09656	0.09024		0.26745	0.29378	0.30265	0.13687	0.13569	0.13993		0.63363	0.72984	0.74021	0.10115	0.10448	0.09868		1.30946	1.36778	1.4072	0.15169	0.15274	0.15308
44.8333	0.31557	0.28297	0.2798	0.09621	0.0995	0.09404		0.28268	0.31146	0.32029	0.14078	0.13959	0.14341		0.67736	0.78058	0.79287	0.10526	0.10886	0.10291		1.37931	1.44044	1.47954	0.15684	0.15787	0.15959
45.1667	0.33714	0.30147	0.29713	0.10004	0.10283	0.09808		0.29909	0.33083	0.33908	0.14503	0.1436	0.1468		0.72351	0.83489	0.85019	0.10953	0.11374	0.10757		1.4516	1.51512	1.55411	0.16272	0.16374	0.16705
45.5	0.36012	0.32113	0.31581	0.10397	0.1067	0.10245		0.31661	0.35163	0.35891	0.14955	0.14762	0.15015		0.77186	0.8927	0.91187	0.11389	0.11888	0.11244		1.52576	1.59125	1.63067	0.16934	0.17035	0.17535
45.8333	0.38462	0.34199	0.33607	0.10802	0.11125	0.10728		0.33525	0.3737	0.3798	0.15433	0.1516	0.15353		0.8223	0.95403	0.97752	0.11829	0.12414	0.11739		1.60133	1.66835	1.70896	0.17681	0.17775	0.18439
46.1667	0.41115	0.36443	0.35842	0.1125	0.11662	0.11281		0.35547	0.39733	0.40243	0.15939	0.15568	0.15723		0.8752	1.01919	1.04634	0.12294	0.12958	0.1226		1.67821	1.74631	1.78882	0.18539	0.1861	0.19411
46.5	0.44036	0.38893	0.38343	0.11776	0.12291	0.11932		0.37781	0.42293	0.42764	0.16481	0.1601	0.16157		0.93108	1.08857	1.11738	0.12806	0.13535	0.1283		1.75641	1.82509	1.8701	0.19538	0.19563	0.20443
46.8333	0.4727	0.41585	0.41153	0.12411	0.13021	0.12699		0.4027	0.45081	0.45607	0.17066	0.16506	0.16681		0.99026	1.16225	1.18964	0.13392	0.14159	0.13474		1.83553	1.90419	1.95212	0.20702	0.20648	0.2153
47.1667	0.50806	0.44507	0.44255	0.13155	0.13843	0.13563		0.43002	0.48085	0.48762	0.17702	0.17078	0.17306		1.05233	1.23909	1.26175	0.14072	0.14856	0.14209		1.91355	1.98121	2.03214	0.22007	0.21864	0.22688
47.5	0.54615	0.47638	0.47618	0.14002	0.14743	0.14499		0.4595	0.51284	0.52199	0.18401	0.17747	0.18041		1.11671	1.3176	1.33228	0.1487	0.15649	0.15053		1.98802	2.05326	2.10689	0.23423	0.23203	0.23933
47.8333	0.58649	0.50939	0.51191	0.14934	0.15702	0.15474		0.49067	0.54638	0.5586	0.19163	0.18519	0.18877		1.18238	1.39611	1.39907	0.15794	0.16551	0.1601		2.05628	2.11742	2.1731	0.24909	0.24644	0.2527
48.1667	0.62775	0.54322	0.5484	0.15902	0.16671	0.16437		0.5222	0.58039	0.5957	0.19946	0.19341	0.19758		1.24666	1.47207	1.45709	0.16796	0.17521	0.17029		2.11472	2.1707	2.22741	0.264	0.26127	0.26653
48.5	0.66842	0.57682	0.58414	0.16843	0.17595	0.1733		0.55254	0.6136	0.63123	0.20702	0.20142	0.20613		1.30645	1.54274	1.50059	0.17815	0.18507	0.18047		2.15949	2.21005	2.26646	0.2782	0.27579	0.28025
48.8333	0.70723	0.60935	0.61792	0.17706	0.18424	0.18107		0.58039	0.6449	0.66349	0.21383	0.20859	0.21378		1.35914	1.60577	1.52564	0.18794	0.19458	0.19003		2.18743	2.23297	2.28773	0.29104	0.28935	0.29332
49.1667	0.74392	0.64075	0.6498	0.18466	0.19137	0.1876		0.60539	0.67373	0.69201	0.21952	0.21455	0.22008		1.40417	1.66047	1.53541	0.19691	0.20338	0.19848		2.19811	2.23908	2.29201	0.30231	0.30171	0.3055
49.5	0.77846	0.67114	0.68015	0.19107	0.19717	0.19289		0.6274	0.6997	0.71666	0.22373	0.21899	0.22466		1.44147	1.70659	1.5349	0.2047	0.21113	0.20532		2.19176	2.2285	2.28092	0.31188	0.3127	0.3166
49.8333	0.81112	0.70082	0.70949	0.19621	0.2016	0.19703		0.6466	0.72274	0.73764	0.22625	0.22172	0.22729		1.4715	1.74437	1.52986	0.21108	0.21764	0.21027		2.16941	2.20213	2.25653	0.31986	0.32234	0.3266
50.1667	0.84323	0.73077	0.73897	0.20036	0.20499	0.20038		0.66427	0.74407	0.75651	0.22735	0.22307	0.22837		1.49687	1.77615	1.52917	0.21637	0.22315	0.21385		2.13525	2.16384	2.22257	0.32734	0.33137	0.33621
50.5	0.87643	0.76216	0.76989	0.20386	0.20779	0.20335		0.68201	0.76524	0.77516	0.22742	0.22352	0.22844		1.52071	1.80477	1.54245	0.22101	0.22804	0.21676		2.09425	2.11824	2.18322	0.33566	0.3407	0.34628
50.8333	0.91245	0.7962	0.80359	0.20711	0.21047	0.2064		0.70139	0.78792	0.79553	0.22693	0.22354	0.22807		1.54587	1.83294	1.57743	0.22552	0.23278	0.2198		2.05109	2.06975	2.14239	0.34612	0.35131	0.35771
51.1667	0.95359	0.83431	0.84166	0.21068	0.21356	0.21001		0.72398	0.81408	0.81975	0.22654	0.22374	0.22796		1.57406	1.86293	1.63404	0.23066	0.23827	0.22403		2.0092	2.02204	2.10294	0.35995	0.3644	0.37155
51.5	1.00227	0.87797	0.88577	0.21517	0.21765	0.21471		0.75132	0.84582	0.84998	0.227	0.22475	0.2288		1.60674	1.89684	1.7103	0.23725	0.24546	0.2306		1.97176	1.97857	2.06747	0.37836	0.38123	0.38884
51.8333	1.06056	0.92847	0.93737	0.22107	0.22319	0.22087		0.78462	0.88481	0.88792	0.22891	0.22706	0.23118		1.64468	1.93604	1.80298	0.24605	0.25523	0.24044		1.94084	1.94169	2.03765	0.40234	0.4029	0.41058
52.1667	1.12908	0.9864	0.99724	0.22843	0.23024	0.22843		0.82381	0.93113	0.93336	0.23235	0.23069	0.23507		1.68615	1.97877	1.9039	0.25747	0.26801	0.25376		1.91428	1.90932	2.01152	0.43202	0.42993	0.43753
52.5	1.20814	1.05215	1.06593	0.23718	0.23878	0.23716		0.86844	0.98445	0.9856	0.23728	0.23551	0.2403		1.72875	2.02252	2.00364	0.27187	0.28414	0.27054		1.88887	1.87823	1.98619	0.46733	0.46268	0.47037
52.8333	1.2979	1.12605	1.14391	0.24721	0.24872	0.2469		0.91806	1.04429	1.04389	0.24361	0.2414	0.24671		1.77001	2.06476	2.09314	0.28949	0.30382	0.29072		1.86159	1.84538	1.95885	0.5082	0.50141	0.50965
53.1667	1.3981	1.20819	1.23118	0.25829	0.25992	0.25751		0.97207	1.10956	1.10713	0.25107	0.24813	0.25402		1.80709	2.10286	2.16482	0.31018	0.32667	0.31383		1.83027	1.80846	1.92709	0.55448	0.54605	0.55539
53.5	1.50836	1.29859	1.32761	0.27014	0.2722	0.2689		1.0298	1.17904	1.17415	0.25932	0.25546	0.26195		1.83708	2.13417	2.21146	0.33366	0.3522	0.33936		1.79297	1.76535	1.88855	0.60602	0.5964	0.60745
53.8333	1.6283	1.39729	1.43308	0.28253	0.28537	0.28099		1.09067	1.25164	1.24401	0.2681	0.26322	0.27027		1.85756	2.15627	2.22814	0.35971	0.38001	0.36687		1.74815	1.71445	1.84138	0.66272	0.6523	0.66562
54.1667	1.75742	1.50448	1.54742	0.29546	0.29933	0.29375		1.15427	1.32684	1.31663	0.27729	0.27148	0.27907		1.868	2.1676	2.21918	0.38828	0.4101	0.39635		1.69605	1.65623	1.78562	0.72461	0.71355	0.72919
54.5	1.89523	1.62039	1.67047	0.30895	0.31397	0.30717		1.22024	1.40428	1.39213	0.28684	0.28039	0.2885		1.86837	2.16684	2.19124	0.41933	0.44257	0.42789		1.63733	1.59169	1.72176	0.79177	0.77999	0.79737
54.8333	2.04113	1.74509	1.80195	0.32299	0.32913	0.32118		1.28818	1.48363	1.47059	0.29671	0.29006	0.29869		1.85857	2.15288	2.1503	0.45291	0.47763	0.46168		1.57263	1.52191	1.65046	0.86436	0.85149	0.86956
55.1667	2.19427	1.87804	1.94112	0.33751	0.34457	0.33546		1.35759	1.56475	1.55177	0.30697	0.30052	0.3096		1.83825	2.12551	2.09991	0.48944	0.51586	0.49837		1.50245	1.44826	1.57282	0.943	0.92831	0.94597
55.5	2.35371	2.01854	2.08713	0.35239	0.36001	0.34962		1.42789	1.64755	1.6354	0.31771	0.31181	0.32116		1.80701	2.08473	2.04298	0.52939	0.55798	0.53871		1.42726	1.37218	1.49012	1.0284	1.01073	1.02701
55.8333	2.51868	2.16581	2.23908	0.36749	0.37521	0.36336		1.49866	1.73181	1.72114	0.32902	0.32391	0.33334		1.76446	2.03032	1.98134	0.57317	0.60459	0.58337		1.34776	1.29506	1.40385	1.12116	1.09911	1.11325
56.1667	2.68893	2.31868	2.39603	0.38259	0.39017	0.37672		1.56985	1.81682	1.80863	0.34095	0.33675	0.34615		1.71032	1.96108	1.91246	0.6208	0.65597	0.63263		1.26537	1.21812	1.31648	1.22142	1.19398	1.20597
56.5	2.86441	2.47592	2.55698	0.39744	0.4049	0.38983		1.64154	1.90179	1.89745	0.35352	0.35026	0.3596		1.64431	1.87556	1.83276	0.67224	0.7123	0.68669		1.18175	1.14254	1.23077	1.32921	1.29592	1.30661
56.8333	3.04436	2.63607	2.72069	0.41191	0.4195	0.40285		1.71375	1.98592	1.9871	0.36678	0.36439	0.37376		1.56651	1.77278	1.73943	0.72747	0.7737	0.74567		1.09837	1.06923	1.14904	1.44433	1.40522	1.41624
57.1667	3.2253	2.79691	2.88496	0.42618	0.43425	0.41615		1.78624	2.06866	2.07665	0.38086	0.37931	0.38881		1.47828	1.65366	1.63293	0.78663	0.83994	0.80947		1.0161	0.99808	1.07203	1.56569	1.52105	1.53444
57.5	3.40309	2.95602	3.04731	0.44056	0.44948	0.43012		1.85869	2.14945	2.16505	0.39592	0.39523	0.405		1.38133	1.51961	1.51447	0.8499	0.91072	0.87787		0.93564	0.9287	1.00011	1.69195	1.64232	1.66043
57.8333	3.57324	3.11066	3.20493	0.4554	0.4655	0.44517		1.93071	2.22783	2.2513	0.4121	0.41235	0.42255		1.27743	1.37283	1.38571	0.91746	0.98575	0.95074		0.85786	0.86103	0.93346	1.82179	1.76775	1.79317
58.1667	3.72996	3.25682	3.35363	0.47122	0.48257	0.46169		2.00148	2.30361	2.33458	0.42965	0.43092	0.44177		1.16859	1.2188	1.24994	0.98953	1.06483	1.02802		0.78421	0.79629	0.87166	1.95376	1.89535	1.93053
58.5	3.86715	3.39021	3.48889	0.48861	0.50092	0.48008		2.07006	2.37668	2.41409	0.44885	0.45117	0.46298		1.05689	1.06382	1.11086	1.06635	1.14779	1.10968		0.71632	0.73603	0.81414	2.08642	2.02294	2.07013
58.8333	3.97901	3.50652	3.60607	0.50808	0.52078	0.50066		2.13548	2.44672	2.48911	0.46989	0.47324	0.48643		0.94436	0.91362	0.97206	1.14794	1.23443	1.19573		0.65546	0.68155	0.76029	2.21815	2.14828	2.20954
59.1667	4.06109	3.60149	3.70023	0.52988	0.54237	0.52341		2.19649	2.51267	2.55907	0.49277	0.49703	0.5121		0.833	0.77169	0.83676	1.23363	1.32454	1.28629		0.6015	0.63325	0.70939	2.34678	2.26887	2.34614
59.5	4.10929	3.67087	3.76635	0.55415	0.56588	0.54822		2.25179	2.57328	2.62345	0.51743	0.52233	0.53987		0.72477	0.64098	0.70807	1.32254	1.4179	1.38152		0.55401	0.59129	0.66069	2.46995	2.38214	2.47728
59.8333	4.12006	3.71071	3.79974	0.5811	0.5916	0.57509		2.30021	2.6272	2.68161	0.5438	0.54898	0.56962		0.62143	0.52398	0.58865	1.41373	1.51414	1.48125		0.51234	0.55552	0.61364	2.58504	2.48544	2.60021
60.1667	4.09216	3.71813	3.7971	0.61104	0.62006	0.60434		2.34107	2.67267	2.73237	0.57186	0.57686	0.60108		0.52392	0.42155	0.47937	1.506	1.61223	1.5841		0.47519	0.52459	0.56841	2.68836	2.57592	2.71193
60.5	4.02493	3.69054	3.75546	0.64432	0.6519	0.63642		2.3738	2.70781	2.7744	0.60158	0.60592	0.63396		0.43298	0.33407	0.38064	1.5981	1.71101	1.68837		0.44107	0.49684	0.52539	2.77593	2.65061	2.80933
60.8333	3.91816	3.62582	3.67248	0.68134	0.68778	0.67185		2.39783	2.73092	2.80645	0.63292	0.63613	0.6681		0.34929	0.26138	0.29278	1.68871	1.80912	1.79214		0.40884	0.47102	0.48509	2.84377	2.70665	2.88919
61.1667	3.77339	3.52373	3.54822	0.72274	0.72854	0.71145		2.41245	2.74087	2.82749	0.66573	0.66781	0.70375		0.27333	0.201	0.2157	1.77619	1.90442	1.89269		0.37873	0.44752	0.44854	2.88792	2.74136	2.94765
61.5	3.59262	3.38449	3.38337	0.7692	0.77507	0.75615		2.41694	2.73671	2.83653	0.69982	0.70136	0.74129		0.20555	0.14988	0.14923	1.85886	1.99459	1.98706		0.35135	0.42711	0.41694	2.90442	2.75214	2.98071
61.8333	3.37807	3.20917	3.17954	0.82143	0.82822	0.80678		2.41069	2.71787	2.83281	0.73505	0.73715	0.7811		0.14633	0.10537	0.09316	1.93511	2.07742	2.07262		0.32719	0.4105	0.39121	2.88986	2.73668	2.98472
62.1667	3.13276	3.00225	2.94209	0.88008	0.88869	0.8639		2.39357	2.68526	2.8164	0.77148	0.77559	0.82345		0.09599	0.06653	0.0471	2.00368	2.15106	2.14798		0.30635	0.39806	0.37138	2.84318	2.6938	2.95746
62.5	2.85993	2.76905	2.67733	0.94581	0.95714	0.92795		2.36556	2.64018	2.78755	0.80922	0.81704	0.86863		0.0548	0.03283	0.01064	2.06339	2.21376	2.21205		0.28884	0.39006	0.35721	2.76387	2.62262	2.89704
62.8333	2.56409	2.51533	2.39214	1.01929	1.03421	0.99942		2.32693	2.58397	2.74661	0.84846	0.86179	0.91686		0.02278	0.00404	-0.01673	2.11306	2.26382	2.26398		0.27475	0.38684	0.34853	2.6523	2.52322	2.80264
63.1667	2.25471	2.24858	2.09581	1.1013	1.12037	1.07888		2.27909	2.518	2.69423	0.88973	0.90974	0.96812		-0.00106	-0.01881	-0.03579	2.15161	2.29966	2.30367		0.26454	0.38888	0.3454	2.51234	2.39952	2.67753
63.5	1.94256	1.97673	1.79819	1.19263	1.21605	1.1669		2.22376	2.44369	2.63112	0.93361	0.9607	1.02233		-0.01795	-0.03437	-0.04741	2.17798	2.31978	2.33126		0.25878	0.39672	0.34792	2.34873	2.2564	2.52603
63.8333	1.63823	1.70759	1.50896	1.29403	1.32159	1.2641		2.16257	2.36243	2.55818	0.98068	1.01456	1.07948		-0.02902	-0.04179	-0.05252	2.19121	2.32294	2.34664		0.25776	0.41047	0.35595	2.16661	2.0989	2.35292
64.1667	1.3517	1.44867	1.23695	1.40605	1.43702	1.37135		2.09702	2.27566	2.47697	1.03139	1.07147	1.13993		-0.035	-0.04219	-0.05245	2.19076	2.30914	2.34876		0.26072	0.42859	0.36822	1.97272	1.93269	2.16487
64.5	1.0928	1.20734	0.9908	1.52921	1.56228	1.48953		2.02853	2.18481	2.38925	1.08617	1.13168	1.2041		-0.0365	-0.03716	-0.04862	2.17622	2.27866	2.33634		0.26665	0.44914	0.3832	1.77421	1.76358	1.969
64.8333	0.86968	0.99016	0.77768	1.66402	1.69737	1.61953		1.95831	2.09136	2.29666	1.14538	1.19537	1.27243		-0.03413	-0.02819	-0.04233	2.14751	2.23217	2.3085		0.27445	0.47013	0.39917	1.57772	1.5969	1.7719
65.1667	0.68378	0.80029	0.59892	1.81094	1.84254	1.76219		1.88665	1.99694	2.20046	1.20924	1.26253	1.34542		-0.02845	-0.01635	-0.03445	2.10607	2.17178	2.26589		0.28249	0.48942	0.41373	1.38793	1.43595	1.57796
65.5	0.53484	0.64005	0.45438	1.97044	1.99809	1.91832		1.81362	1.90323	2.10181	1.2779	1.33309	1.42357		-0.02	-0.0026	-0.02575	2.0537	2.09996	2.20958		0.28907	0.50485	0.42429	1.209	1.28351	1.39102
65.8333	0.42152	0.51073	0.34326	2.1429	2.16443	2.08851		1.73928	1.81169	2.00175	1.35143	1.40724	1.5074		-0.00935	0.01213	-0.01687	1.99234	2.01926	2.14121		0.29289	0.51477	0.4288	1.04464	1.14224	1.21466
66.1667	0.33812	0.40955	0.26217	2.32834	2.34241	2.27234		1.6636	1.72289	1.90088	1.42956	1.48607	1.59737		0.00288	0.0271	-0.00791	1.92463	1.93242	2.06477		0.29435	0.51962	0.42726	0.89664	1.01427	1.05142
66.5	0.27784	0.33268	0.2071	2.52669	2.53299	2.46914		1.58655	1.63718	1.79966	1.51195	1.57095	1.69397		0.01606	0.04161	0.00114	1.85337	1.84226	1.98481		0.29428	0.52038	0.42017	0.76628	0.90158	0.90358
66.8333	0.23418	0.27634	0.17402	2.73748	2.73666	2.67791		1.50826	1.55474	1.69855	1.59854	1.66265	1.79763		0.02949	0.055	0.01042	1.78081	1.75145	1.9052		0.29346	0.51783	0.40821	0.65445	0.80561	0.77312
67.1667	0.20198	0.2368	0.15902	2.95856	2.95204	2.89613		1.42944	1.47502	1.598	1.69048	1.75973	1.90867		0.0422	0.06681	0.02068	1.70699	1.6621	1.82704		0.29254	0.51193	0.39259	0.56029	0.72552	0.66068
67.5	0.17636	0.21038	0.15825	3.18738	3.17728	3.12096		1.35095	1.3973	1.49848	1.78921	1.8602	2.02737		0.05318	0.07657	0.03275	1.63144	1.5762	1.75071		0.29213	0.50245	0.37469	0.48253	0.65994	0.56662
67.8333	0.15355	0.19342	0.16774	3.42043	3.40936	3.34881		1.27347	1.32072	1.40025	1.89616	1.96232	2.15404		0.06167	0.08413	0.04732	1.55383	1.49537	1.67639		0.29249	0.4892	0.35585	0.41968	0.60726	0.49078
68.1667	0.13417	0.18243	0.18332	3.65032	3.64059	3.57328		1.19693	1.24391	1.30299	2.01288	2.0655	2.28907		0.06799	0.0903	0.06426	1.47458	1.41986	1.60356		0.29259	0.47219	0.3373	0.36947	0.56492	0.431
68.5	0.11993	0.17397	0.20071	3.8687	3.86213	3.78723		1.12106	1.16533	1.20618	2.1409	2.16943	2.43291		0.07272	0.09617	0.08327	1.39426	1.34958	1.53147		0.29104	0.4515	0.32023	0.32943	0.53016	0.3846
68.8333	0.11219	0.16535	0.21633	4.06698	4.06476	3.98312		1.04558	1.08391	1.1096	2.28126	2.27456	2.58564		0.07653	0.10276	0.10405	1.31391	1.28431	1.45951		0.28666	0.42724	0.30536	0.29726	0.50009	0.34889
69.1667	0.11086	0.15692	0.22922	4.23558	4.23785	4.15171		0.97014	1.00025	1.0142	2.43286	2.38429	2.74613		0.08044	0.11083	0.12628	1.23636	1.22341	1.38758		0.27901	0.39983	0.29152	0.27125	0.47147	0.32103
69.5	0.11549	0.14979	0.23908	4.36469	4.3704	4.28333		0.89437	0.91537	0.92121	2.59412	2.50281	2.91287		0.08553	0.12109	0.14964	1.16489	1.16612	1.31568		0.26782	0.36974	0.27706	0.24987	0.44094	0.29812
69.8333	0.12521	0.14515	0.24561	4.44536	4.45248	4.36896		0.81819	0.83039	0.8318	2.76316	2.63345	3.08384		0.09269	0.134	0.17377	1.10202	1.11145	1.24399		0.25323	0.33764	0.26067	0.23183	0.40581	0.27759
70.1667	0.13748	0.14466	0.24851	4.47221	4.47845	4.40209		0.74258	0.74681	0.74683	2.93688	2.77613	3.2547		0.10193	0.14912	0.19818	1.04712	1.05742	1.17332		0.23683	0.30502	0.24228	0.21674	0.366	0.25803
70.5	0.14933	0.15007	0.24748	4.44071	4.44371	4.37684		0.66881	0.66622	0.66713	3.11194	2.92996	3.42059		0.11307	0.16576	0.22233	0.9988	1.00182	1.10465		0.22059	0.27355	0.22217	0.20448	0.3221	0.23834
70.8333	0.15791	0.1626	0.24251	4.34786	4.3452	4.28896		0.59827	0.59011	0.59338	3.28457	3.09311	3.57633		0.12582	0.18325	0.24555	0.95535	0.94269	1.03866		0.20642	0.24474	0.20111	0.19521	0.2753	0.21792
71.1667	0.16084	0.18143	0.23475	4.19669	4.18588	4.14071		0.53296	0.51954	0.52569	3.44953	3.26004	3.71564		0.13957	0.20095	0.2666	0.91371	0.87914	0.97492		0.19603	0.2194	0.18189	0.1902	0.22932	0.1983
71.5	0.15583	0.20522	0.22565	3.99174	3.97021	3.93598		0.47502	0.45548	0.46408	3.6012	3.42431	3.83194		0.15366	0.2182	0.28408	0.87054	0.81051	0.91273		0.1911	0.19815	0.16785	0.19103	0.1885	0.18153
71.8333	0.14158	0.23234	0.21641	3.73871	3.70401	3.68007		0.42606	0.39867	0.40868	3.73358	3.57811	3.91846		0.16732	0.23435	0.29688	0.82293	0.73669	0.85113		0.1927	0.18127	0.16143	0.19876	0.15627	0.16925
72.1667	0.12057	0.25994	0.20727	3.44799	3.39841	3.38403		0.38555	0.34887	0.36019	3.83923	3.70819	3.9675		0.17948	0.24867	0.3049	0.76982	0.65962	0.78818		0.19957	0.16751	0.16161	0.21242	0.13244	0.16154
72.5	0.09626	0.2849	0.19826	3.13108	3.06586	3.06033		0.35241	0.30563	0.31942	3.91035	3.79994	3.97117		0.18899	0.26041	0.3083	0.7106	0.58177	0.72172		0.20986	0.15526	0.16654	0.23052	0.1159	0.15812
72.8333	0.07215	0.30406	0.18947	2.79931	2.71836	2.72141		0.3254	0.26838	0.2869	3.93941	3.84016	3.92257		0.19503	0.269	0.30731	0.6455	0.5055	0.65045		0.22178	0.14318	0.17431	0.25153	0.10544	0.15848
73.1667	0.05197	0.31425	0.18143	2.46308	2.36596	2.37947		0.30254	0.23621	0.26188	3.91995	3.82116	3.81884		0.19799	0.27452	0.30234	0.57809	0.43286	0.57657		0.23366	0.13115	0.18302	0.27369	0.09928	0.16143
73.5	0.03953	0.31227	0.17475	2.13259	2.01825	2.0467		0.28171	0.20809	0.24331	3.84579	3.73668	3.65813		0.1986	0.27725	0.29388	0.51276	0.36578	0.50315		0.24391	0.1193	0.19074	0.29518	0.09555	0.1656
73.8333	0.03771	0.29629	0.16991	1.81752	1.68476	1.73393		0.26123	0.18364	0.22991	3.71235	3.5829	3.44037		0.19741	0.27736	0.28249	0.45326	0.30595	0.43308		0.25118	0.10786	0.19587	0.31436	0.09262	0.16977
74.1667	0.04583	0.26985	0.16675	1.52547	1.37481	1.44658		0.2414	0.16501	0.21953	3.52152	3.36581	3.17273		0.19425	0.27474	0.26922	0.4006	0.25405	0.36844		0.25515	0.09742	0.19814	0.33018	0.08997	0.17347
74.5	0.0623	0.23787	0.16498	1.26354	1.09765	1.18871		0.223	0.15499	0.20979	3.2768	3.09386	2.86418		0.18882	0.26921	0.25519	0.35512	0.2105	0.31111		0.25577	0.08863	0.19758	0.34177	0.08736	0.17635
74.8333	0.08536	0.20515	0.16598	1.03758	0.86156	0.96364		0.20688	0.15562	0.19863	2.98369	2.77688	2.52488		0.18089	0.26059	0.24145	0.31645	0.1755	0.26263		0.25318	0.08198	0.19447	0.34856	0.08475	0.17827
75.1667	0.11257	0.17618	0.17785	0.84855	0.67083	0.77162		0.19436	0.16597	0.18524	2.65578	2.43028	2.16992		0.17078	0.2488	0.22862	0.28139	0.14829	0.22325		0.24826	0.07742	0.18989	0.35108	0.08295	0.17965
75.5	0.1413	0.15533	0.21037	0.6962	0.52876	0.61212		0.18681	0.18437	0.16912	2.30865	2.07082	1.81559		0.15889	0.23376	0.21722	0.24597	0.12789	0.19287		0.24209	0.0747	0.18515	0.35018	0.08296	0.18109
75.8333	0.16885	0.14608	0.27176	0.57936	0.4365	0.48419		0.18535	0.20875	0.15026	1.95776	1.71506	1.47748		0.14598	0.21562	0.20734	0.20734	0.11351	0.17134		0.23563	0.07364	0.18138	0.34682	0.08583	0.18319
76.1667	0.1921	0.1482	0.36388	0.49326	0.38662	0.38516		0.18995	0.23556	0.1305	1.61812	1.37853	1.16827		0.1341	0.19534	0.19727	0.16689	0.10496	0.15826		0.22948	0.07418	0.1791	0.34246	0.09263	0.18656
76.5	0.20787	0.16054	0.48702	0.43222	0.36954	0.3119		0.2003	0.26086	0.11219	1.30461	1.07656	0.89991		0.12565	0.17411	0.18487	0.12707	0.10227	0.15317		0.22409	0.0763	0.17864	0.3387	0.10444	0.19183
76.8333	0.21364	0.18151	0.63779	0.39091	0.37571	0.26106		0.21571	0.2811	0.09742	1.02998	0.82157	0.68182		0.12237	0.1529	0.16829	0.09016	0.10522	0.15537		0.21981	0.08004	0.18039	0.33676	0.12186	0.19948
77.1667	0.20963	0.20773	0.79821	0.36526	0.3957	0.2283		0.23407	0.29427	0.08738	0.79845	0.61449	0.51323		0.12348	0.13187	0.14692	0.0576	0.11283	0.16317		0.21644	0.08564	0.18476	0.33652	0.14356	0.20943
77.5	0.19672	0.23541	0.94661	0.35157	0.42011	0.209		0.25291	0.29876	0.08306	0.6121	0.45335	0.39081		0.12754	0.11095	0.12046	0.03066	0.1239	0.17462		0.21364	0.09339	0.19223	0.33748	0.16771	0.22144
77.8333	0.17604	0.26102	1.06356	0.34643	0.4404	0.19911		0.27003	0.29355	0.08485	0.47167	0.33521	0.31023		0.13281	0.08993	0.0893	0.0102	0.13707	0.18805		0.2113	0.10353	0.20354	0.3394	0.19273	0.23544
78.1667	0.14957	0.28223	1.13855	0.3477	0.45143	0.19662		0.28433	0.27997	0.09099	0.37247	0.25312	0.26309		0.13627	0.06785	0.05676	-0.00451	0.15019	0.20282		0.21022	0.11611	0.22058	0.34285	0.21794	0.25189
78.5	0.11952	0.29702	1.16329	0.35355	0.44895	0.20006		0.29499	0.25996	0.09915	0.30847	0.19915	0.23999		0.1346	0.04363	0.02685	-0.01461	0.16097	0.21854		0.21142	0.13113	0.24556	0.34867	0.24292	0.27143
78.8333	0.08752	0.3043	1.13251	0.36234	0.43058	0.20772		0.30146	0.23582	0.10716	0.27366	0.16612	0.2325		0.1252	0.01671	0.00316	-0.02133	0.16762	0.23477		0.21574	0.14829	0.27991	0.3574	0.26731	0.29445
79.1667	0.05299	0.30669	1.05294	0.3732	0.40159	0.21697		0.30419	0.21125	0.11354	0.262	0.14992	0.23618		0.10841	-0.01118	-0.01247	-0.02627	0.1705	0.25085		0.22334	0.16612	0.32212	0.36856	0.29112	0.32057
79.5	0.01478	0.30777	0.93433	0.38543	0.36913	0.22495		0.30389	0.19033	0.11698	0.2675	0.14719	0.24758		0.08528	-0.03775	-0.01859	-0.0311	0.1705	0.26605		0.23421	0.18283	0.36991	0.3814	0.31445	0.34918
79.8333	-0.02796	0.31051	0.78829	0.39822	0.33944	0.22913		0.30128	0.17627	0.11675	0.28445	0.1548	0.26366		0.05743	-0.0606	-0.01443	-0.03727	0.16844	0.27998		0.24831	0.19701	0.42039	0.3953	0.33739	0.3797
80.1667	-0.07494	0.31558	0.634	0.41026	0.31508	0.22835		0.29707	0.16889	0.11446	0.30832	0.17049	0.28317		0.02868	-0.0769	-0.00171	-0.04525	0.16482	0.29362		0.2656	0.20871	0.46808	0.41027	0.35991	0.41164
80.5	-0.12556	0.32303	0.49249	0.42014	0.29772	0.22181		0.29193	0.16714	0.11228	0.33493	0.19223	0.30524		0.00342	-0.08367	0.01722	-0.05529	0.16009	0.30828		0.28601	0.21834	0.50688	0.42645	0.38195	0.44457
80.8333	-0.17841	0.33287	0.38111	0.42659	0.28792	0.20881		0.28626	0.17004	0.11233	0.36059	0.21815	0.32882		-0.01448	-0.07869	0.03998	-0.06726	0.15449	0.32506		0.30932	0.22648	0.53178	0.44414	0.4034	0.47786
81.1667	-0.22879	0.34481	0.30241	0.42903	0.28189	0.18915		0.27923	0.1769	0.11634	0.38381	0.24702	0.35204		-0.02316	-0.06263	0.06419	-0.07952	0.14748	0.34424		0.33468	0.23436	0.54212	0.46419	0.42387	0.51033
81.5	-0.27121	0.3585	0.25522	0.42702	0.2748	0.16277		0.26973	0.18708	0.126	0.40365	0.27782	0.3728		-0.02131	-0.03692	0.08741	-0.09006	0.1383	0.36585		0.36105	0.24337	0.53832	0.48761	0.44293	0.54063
81.8333	-0.3008	0.37407	0.2369	0.4204	0.26287	0.12974		0.25682	0.20008	0.14243	0.4196	0.30934	0.3893		-0.0083	-0.0032	0.10777	-0.09696	0.12679	0.38952		0.38755	0.25444	0.52198	0.51533	0.46045	0.56738
82.1667	-0.31532	0.39363	0.23895	0.41	0.24681	0.09071		0.24052	0.21587	0.16454	0.43292	0.33969	0.40081		0.01353	0.03591	0.12544	-0.09864	0.11504	0.41301		0.41371	0.26673	0.49937	0.54793	0.47756	0.58913
82.5	-0.31316	0.41979	0.25138	0.39693	0.22843	0.04647		0.22102	0.23455	0.19073	0.44531	0.36685	0.40689		0.0411	0.07754	0.14113	-0.0936	0.10571	0.43363		0.43918	0.27897	0.47796	0.58593	0.49575	0.60438
82.8333	-0.29398	0.45485	0.26592	0.38205	0.20904	-0.00145		0.19963	0.25623	0.21963	0.4585	0.38903	0.40744		0.07162	0.11906	0.15634	-0.08081	0.10117	0.44896		0.46349	0.29011	0.46412	0.62941	0.51647	0.61179
83.1667	-0.26237	0.49983	0.28117	0.36534	0.18798	-0.04864		0.18202	0.28109	0.251	0.47433	0.40553	0.40374		0.10337	0.15873	0.17567	-0.06113	0.10251	0.4575		0.48569	0.30008	0.46	0.67674	0.54125	0.61062
83.5	-0.22416	0.55546	0.29741	0.34656	0.16413	-0.08997		0.17497	0.30928	0.28487	0.49468	0.41591	0.39741		0.1349	0.19504	0.20448	-0.03589	0.11058	0.458		0.50468	0.30907	0.46667	0.72589	0.57161	0.6003
83.8333	-0.18473	0.62194	0.315	0.32547	0.13673	-0.12187		0.18368	0.34064	0.3207	0.5206	0.41986	0.38995		0.16523	0.22702	0.24701	-0.00671	0.12578	0.44967		0.51939	0.31713	0.48393	0.77438	0.60829	0.58062
84.1667	-0.1476	0.69737	0.3344	0.30192	0.10658	-0.14709		0.20716	0.37373	0.35574	0.54993	0.41759	0.38244		0.19507	0.25577	0.30282	0.02374	0.147	0.43349		0.52874	0.32377	0.50639	0.81798	0.64877	0.5528
84.5	-0.11583	0.77934	0.35612	0.27574	0.07486	-0.16991		0.24286	0.40677	0.3867	0.57969	0.40944	0.37581		0.22562	0.28294	0.37035	0.05251	0.17275	0.41086		0.53168	0.32837	0.52739	0.85203	0.68977	0.51842
84.8333	-0.09261	0.86458	0.37941	0.24703	0.04279	-0.19415		0.28776	0.43778	0.41065	0.60669	0.39557	0.37029		0.2575	0.30956	0.44683	0.07708	0.20094	0.38322		0.52725	0.33068	0.54082	0.87233	0.72809	0.47921
85.1667	-0.08162	0.94633	0.39832	0.2168	0.01161	-0.22166		0.33694	0.46407	0.42611	0.62674	0.37538	0.36311		0.28924	0.33424	0.52485	0.09671	0.22713	0.35199		0.51507	0.33188	0.54266	0.87652	0.76103	0.43728
85.5	-0.08666	1.017	0.40565	0.18631	-0.01741	-0.25376		0.385	0.48275	0.432	0.63547	0.34808	0.35078		0.31884	0.35499	0.59584	0.11108	0.24632	0.31859		0.49488	0.33351	0.52945	0.86267	0.78604	0.39489
85.8333	-0.11002	1.06946	0.3945	0.15629	-0.04281	-0.29047		0.42664	0.49111	0.42769	0.62916	0.31317	0.33041		0.34456	0.36951	0.6518	0.11956	0.25347	0.28367		0.46559	0.33601	0.49813	0.82958	0.80039	0.35357
86.1667	-0.14779	1.09853	0.3593	0.12532	-0.06235	-0.32649		0.45689	0.48706	0.4144	0.60692	0.27137	0.30158		0.36579	0.3743	0.68721	0.12023	0.24354	0.2447		0.42274	0.33532	0.44722	0.77884	0.80088	0.31198
86.5	-0.19454	1.09952	0.29481	0.09142	-0.07359	-0.3552		0.47085	0.4687	0.39379	0.56856	0.22371	0.26448		0.38219	0.36559	0.6971	0.11084	0.2115	0.19842		0.36105	0.32626	0.37564	0.71274	0.78413	0.26805
86.8333	-0.24447	1.07034	0.19989	0.05321	-0.07469	-0.3719		0.46501	0.43537	0.36742	0.51509	0.17157	0.22024		0.39389	0.34137	0.67905	0.09034	0.15516	0.14304		0.27769	0.30484	0.28408	0.63472	0.74855	0.22058
87.1667	-0.29022	1.01948	0.08985	0.01159	-0.0662	-0.3796		0.44141	0.3916	0.33634	0.45238	0.11772	0.17373		0.40286	0.30683	0.64063	0.06243	0.08382	0.08277		0.17971	0.27175	0.18024	0.55263	0.69949	0.17184
87.5	-0.32407	0.95804	-0.01589	-0.03198	-0.04925	-0.38325		0.40346	0.34318	0.30148	0.38754	0.06528	0.1308		0.41155	0.26897	0.59194	0.03203	0.00968	0.02337		0.07662	0.2289	0.07355	0.47547	0.64406	0.12499
87.8333	-0.33965	0.89466	-0.10181	-0.07635	-0.02461	-0.38673		0.35361	0.29462	0.26349	0.32615	0.01676	0.09614		0.4219	0.23328	0.54082	0.00299	-0.05763	-0.03058		-0.02412	0.17759	-0.02852	0.4105	0.58781	0.08257
88.1667	-0.33599	0.82816	-0.16785	-0.12175	0.00853	-0.38957		0.29047	0.2454	0.22202	0.2679	-0.02776	0.06998		0.43384	0.19933	0.48613	-0.02502	-0.1186	-0.07912		-0.12315	0.11688	-0.12639	0.35799	0.53	0.04469
88.5	-0.3135	0.7549	-0.21785	-0.1687	0.05137	-0.39021		0.21169	0.1937	0.17643	0.21097	-0.06883	0.05141		0.44679	0.16519	0.42449	-0.05336	-0.17624	-0.12341		-0.22316	0.04527	-0.22249	0.31651	0.46836	0.01086
88.8333	-0.27353	0.67241	-0.2557	-0.21754	0.10429	-0.38758		0.1163	0.13827	0.12648	0.15388	-0.10704	0.03933		0.46026	0.12939	0.35365	-0.08307	-0.23308	-0.16462		-0.32617	-0.0378	-0.31878	0.28431	0.40132	-0.01953
89.1667	-0.22126	0.58299	-0.28542	-0.26779	0.16447	-0.38246		0.00892	0.07998	0.07336	0.09645	-0.1433	0.03171		0.47402	0.09217	0.27591	-0.11391	-0.28971	-0.20379		-0.43161	-0.12914	-0.41551	0.25849	0.3302	-0.04754
89.5	-0.16284	0.4901	-0.31107	-0.31874	0.22827	-0.37608		-0.10446	0.02027	0.01866	0.03887	-0.17859	0.02632		0.48793	0.05426	0.19474	-0.14532	-0.34625	-0.24194		-0.53828	-0.22461	-0.51245	0.23586	0.25704	-0.07436

## Sheet: Fig4B
sample	reporter	Alkylation (%)	Alkylation (%)	Alkylation (%)		Mean	standard error
UraA(WT)	V248C	93.111	85.114	87.926		0.88717	0.02342
UraA(WT) + Sy45	V248C	92.809	87.868	90.275		0.90317	0.01427
UraA(WT)	L34C	37.993	39.021	36.241		0.37752	0.00811
UraA(WT) + Sy45	L34C	18.206	22.026	17.151		0.19128	0.01481
UraA (G320P)	V248C	11.8	28.399	27.683		0.22627	0.05418
UraA (G320P) + Sy45	V248C	75.659	82.52	74.249		0.77476	0.02554
UraA (G320P)	L34C	63.562	60.353	65.976		0.63297	0.01629
UraA (G320P) + Sy45	L34C	41.508	35.645	34.821		0.37325	0.02105
UraA (P330G)	V248C	22.698	24.268	21.897		0.22954	0.00696
UraA (P330G) + Sy45	V248C	36.832	48.852	30.078		0.38587	0.0549
UraA (P330G)	L34C	35.834	36.925	29.892		0.34217	0.02185
UraA (P330G) + Sy45	L34C	32.791	28.159	27.509		0.29486	0.01663

## Sheet: Fig4C
	UraA(P330G)				UraA(P330G), Sy45					UraA(G320P)				UraA(G320P), Sy45					UraA(WT)				UraA(WT), Sy45								UraA(P330G)	UraA(P330G, Sy45	UraA(G320P)	UraA(G320P), Sy45	UraA(WT)	UraA(WT), Sy45
T (°C)	dF460/dT	dF460/dT	dF460/dT		dF460/dT	dF460/dT	dF460/dT	dF460/dT		dF460/dT	dF460/dT	dF460/dT		dF460/dT	dF460/dT	dF460/dT	dF460/dT		dF460/dT	dF460/dT	dF460/dT		dF460/dT	dF460/dT	dF460/dT	dF460/dT
25.5	0.10263	0.09491	0.0968		0.06526	0.06482	0.07058	0.06574		0.05524	0.06293	0.06485		0.0806	0.07615	0.07779	0.07737		0.12399	0.1414	0.13764		0.09714	0.10416	0.09823	0.09565				sample 1 Tm (°C)	59.8333	60.8333	61.5	69.1667	53.8333	72.5
25.8333	0.10555	0.09953	0.10234		0.0644	0.0655	0.07095	0.06513		0.05803	0.06535	0.0686		0.0811	0.07792	0.07715	0.07787		0.12595	0.1431	0.14075		0.09958	0.10379	0.09955	0.09617				sample 2 Tm (°C)	60.1667	60.8333	61.5	69.5	54.1667	72.5
26.1667	0.10862	0.10415	0.1078		0.06355	0.06611	0.07123	0.06449		0.06067	0.06768	0.07213		0.08155	0.0796	0.07658	0.07834		0.12787	0.14479	0.14377		0.10186	0.10342	0.10077	0.09663				sample 3 Tm (°C)	59.8333	60.8333	61.1667	69.1667	54.5	72.8333
26.5	0.11196	0.10879	0.1131		0.06268	0.06654	0.07133	0.06381		0.06303	0.06983	0.07526		0.08191	0.08111	0.07612	0.07874		0.12973	0.14644	0.14658		0.10378	0.10305	0.10178	0.09701				sample 4 Tm (°C)	-	60.8333	-	69.1667	-	73.1667
26.8333	0.11572	0.11346	0.11818		0.06181	0.06673	0.07117	0.06304		0.06498	0.07175	0.07781		0.08214	0.08238	0.07585	0.07906		0.1315	0.14805	0.14912		0.10521	0.10268	0.10251	0.09727				mean (°C)	59.9444	60.8333	61.3889	69.25	54.1667	72.75
27.1667	0.11995	0.11824	0.12313		0.06094	0.06668	0.07076	0.06219		0.06659	0.07351	0.07986		0.08227	0.08347	0.07578	0.07935		0.13319	0.14966	0.15141		0.10615	0.10234	0.10297	0.09745				standard error (°C)	0.11111	0	0.11111	0.08333	0.19245	0.15957
27.5	0.12471	0.12323	0.12808		0.0601	0.06643	0.0701	0.06124		0.06795	0.07521	0.08151		0.08232	0.08446	0.07596	0.07965		0.13482	0.1513	0.15353		0.10664	0.10204	0.10322	0.09759
27.8333	0.12999	0.12844	0.13305		0.05928	0.06598	0.06924	0.06018		0.06908	0.07687	0.08281		0.08231	0.08536	0.07637	0.07998		0.13639	0.153	0.15551		0.1067	0.10177	0.10328	0.0977
28.1667	0.1355	0.13358	0.13774		0.05844	0.06533	0.06817	0.05908		0.06984	0.07826	0.08358		0.08218	0.08602	0.07687	0.08019		0.13788	0.15462	0.15722		0.10639	0.10149	0.10308	0.09768
28.5	0.14087	0.13824	0.14173		0.05752	0.06449	0.0669	0.05803		0.07	0.07905	0.08361		0.08183	0.0862	0.0773	0.08008		0.13926	0.15599	0.15849		0.10571	0.10113	0.10254	0.09738
28.8333	0.14581	0.14212	0.14472		0.05646	0.06344	0.06548	0.05706		0.06942	0.07901	0.08272		0.08121	0.08574	0.07749	0.0795		0.14052	0.15701	0.15922		0.10471	0.10061	0.1016	0.09669
29.1667	0.15025	0.14523	0.14682		0.05526	0.06221	0.06398	0.05612		0.06825	0.0782	0.08107		0.08031	0.0847	0.07734	0.07844		0.14165	0.15786	0.15952		0.10338	0.09987	0.10034	0.09565
29.5	0.15416	0.14768	0.14827		0.05395	0.06083	0.0625	0.05509		0.06672	0.07676	0.07885		0.07914	0.08318	0.07673	0.07694		0.14269	0.15876	0.15957		0.10173	0.09887	0.09887	0.09433
29.8333	0.15754	0.14954	0.14927		0.05254	0.05932	0.06113	0.05392		0.06501	0.07483	0.07626		0.07772	0.0813	0.07561	0.07506		0.14364	0.15991	0.15953		0.09977	0.09756	0.09727	0.09276
30.1667	0.16038	0.15087	0.14993		0.05112	0.0578	0.05988	0.05265		0.06314	0.07258	0.07354		0.07614	0.07922	0.07406	0.07292		0.1444	0.16124	0.15946		0.09756	0.09588	0.09562	0.09098
30.5	0.16267	0.15174	0.15035		0.04977	0.05639	0.05878	0.0514		0.06114	0.0702	0.07092		0.07453	0.07711	0.07223	0.07068		0.14488	0.16265	0.15941		0.09517	0.09378	0.094	0.08897
30.8333	0.1644	0.15223	0.15064		0.0486	0.05522	0.05784	0.05024		0.05902	0.06787	0.06862		0.07301	0.07515	0.07028	0.06849		0.14499	0.16402	0.1594		0.09273	0.09129	0.09247	0.0868
31.1667	0.16557	0.15248	0.15085		0.04771	0.05443	0.05711	0.04932		0.05688	0.06579	0.06675		0.07174	0.07349	0.06842	0.06651		0.14482	0.16513	0.15934		0.09049	0.08867	0.09109	0.08468
31.5	0.16617	0.15264	0.15103		0.04721	0.05418	0.05668	0.04878		0.05487	0.06418	0.06544		0.07089	0.07229	0.06686	0.06492		0.14451	0.16576	0.1591		0.08877	0.08629	0.0899	0.08289
31.8333	0.16625	0.15286	0.15124		0.04719	0.05455	0.05659	0.04872		0.05311	0.06319	0.06477		0.0706	0.07166	0.06579	0.06384		0.14413	0.16571	0.15857		0.08777	0.08445	0.08895	0.08165
32.1667	0.16594	0.15311	0.15144		0.04762	0.0554	0.05677	0.04907		0.05174	0.06283	0.06466		0.07075	0.07147	0.06517	0.06318		0.14358	0.16495	0.15776		0.08731	0.08318	0.08815	0.08089
32.5	0.16543	0.15336	0.15159		0.04844	0.05651	0.0571	0.04972		0.05088	0.06304	0.06501		0.0712	0.07156	0.06492	0.06284		0.14272	0.16344	0.15666		0.08713	0.08249	0.08739	0.08048
32.8333	0.16485	0.15357	0.15164		0.04959	0.05769	0.05753	0.05056		0.05064	0.06375	0.06574		0.07182	0.07178	0.06496	0.06269		0.14144	0.1612	0.15529		0.08701	0.08235	0.08663	0.0803
33.1667	0.1642	0.15374	0.15152		0.05101	0.05888	0.05811	0.05158		0.05108	0.06484	0.06681		0.07261	0.0721	0.06525	0.06273		0.13965	0.15833	0.15366		0.08693	0.08267	0.08596	0.08032
33.5	0.16345	0.15385	0.15115		0.05262	0.06007	0.05891	0.05277		0.05226	0.06618	0.06822		0.07357	0.07252	0.06576	0.06297		0.13732	0.15494	0.15177		0.08692	0.08334	0.08554	0.08051
33.8333	0.16255	0.15386	0.15043		0.05438	0.06124	0.06004	0.05413		0.05418	0.06768	0.06998		0.07472	0.07306	0.06646	0.06342		0.13445	0.15121	0.14968		0.08702	0.08425	0.08551	0.08086
34.1667	0.16133	0.15354	0.14924		0.05629	0.06247	0.0616	0.05564		0.05674	0.06942	0.07211		0.076	0.07375	0.06735	0.06411		0.13137	0.1475	0.14758		0.08738	0.08531	0.08595	0.08143
34.5	0.15963	0.15263	0.14745		0.05836	0.06386	0.06369	0.05732		0.05981	0.07151	0.07467		0.07733	0.07465	0.06845	0.06509		0.12846	0.14426	0.14571		0.08815	0.08645	0.08691	0.08231
34.8333	0.15729	0.15091	0.14494		0.06061	0.06551	0.06637	0.05916		0.06326	0.07405	0.07767		0.07865	0.0758	0.06974	0.06637		0.12612	0.14191	0.14434		0.08942	0.08755	0.08838	0.08351
35.1667	0.15416	0.14826	0.1417		0.06302	0.06747	0.06955	0.06116		0.06698	0.07707	0.08113		0.07986	0.07714	0.07114	0.06784		0.12478	0.1409	0.14383		0.09105	0.08851	0.0901	0.08487
35.5	0.15013	0.14461	0.13775		0.06557	0.06977	0.07306	0.06334		0.07088	0.08056	0.08501		0.08086	0.0786	0.07253	0.0694		0.12487	0.1417	0.14461		0.09279	0.08916	0.09172	0.08614
35.8333	0.14513	0.13996	0.13312		0.06825	0.07246	0.07676	0.0657		0.07489	0.08452	0.0893		0.0816	0.0801	0.07384	0.07094		0.12677	0.14467	0.14702		0.09445	0.08945	0.09297	0.08716
36.1667	0.13938	0.1346	0.12804		0.07105	0.07545	0.0805	0.06825		0.07901	0.08888	0.09393		0.08216	0.0816	0.07506	0.07238		0.13052	0.14974	0.15124		0.09597	0.08954	0.09378	0.08797
36.5	0.13316	0.12894	0.12276		0.07397	0.07865	0.08413	0.07099		0.08326	0.09354	0.09883		0.08269	0.08308	0.07623	0.07366		0.13611	0.15674	0.15738		0.09733	0.08968	0.09416	0.08867
36.8333	0.12682	0.12333	0.11754		0.077	0.08198	0.08755	0.07393		0.08765	0.09843	0.10394		0.0833	0.0845	0.07738	0.07474		0.14349	0.16545	0.1655		0.0985	0.09007	0.09416	0.08935
37.1667	0.12093	0.11812	0.1127		0.08018	0.08537	0.09076	0.07711		0.09208	0.10346	0.10928		0.08405	0.0858	0.07857	0.07569		0.15251	0.17551	0.17542		0.09951	0.09073	0.09395	0.09008
37.5	0.11614	0.11366	0.10854		0.08355	0.08876	0.09383	0.08054		0.09643	0.10853	0.11488		0.08498	0.08696	0.07987	0.07659		0.16297	0.18653	0.18692		0.1004	0.09166	0.09376	0.0909
37.8333	0.113	0.11026	0.10535		0.08713	0.09213	0.09681	0.08425		0.10061	0.11359	0.12079		0.0861	0.08795	0.08133	0.07751		0.17468	0.19817	0.19974		0.10117	0.09278	0.09377	0.09186
38.1667	0.11163	0.10818	0.10336		0.09089	0.09561	0.09982	0.08828		0.10465	0.11862	0.12702		0.08734	0.08884	0.0829	0.0785		0.18741	0.21028	0.21355		0.10172	0.09389	0.094	0.09288
38.5	0.11207	0.10766	0.10278		0.09483	0.09937	0.10302	0.09267		0.10862	0.12363	0.13361		0.08863	0.08972	0.08451	0.07961		0.20094	0.2228	0.22799		0.10194	0.09476	0.09446	0.09385
38.8333	0.1143	0.10887	0.10375		0.09889	0.10352	0.10651	0.09744		0.11262	0.12866	0.14056		0.08987	0.09068	0.08611	0.08085		0.2151	0.23576	0.24284		0.10176	0.09518	0.09511	0.09469
39.1667	0.11807	0.11162	0.10616		0.10304	0.10799	0.11035	0.10246		0.11694	0.13394	0.14783		0.091	0.09176	0.08766	0.08211		0.22993	0.24955	0.25833		0.10137	0.09519	0.09592	0.09535
39.5	0.12309	0.11567	0.10984		0.10722	0.11265	0.11456	0.10757		0.12189	0.13973	0.15534		0.09194	0.09298	0.08913	0.08325		0.24556	0.26468	0.27482		0.10106	0.09485	0.0968	0.09576
39.8333	0.12907	0.12077	0.11461		0.11139	0.11739	0.11914	0.11264		0.12775	0.14624	0.16301		0.09265	0.09435	0.0905	0.08417		0.26209	0.28164	0.29267		0.10104	0.09424	0.09771	0.09592
40.1667	0.13583	0.12672	0.12034		0.11567	0.12221	0.12405	0.11766		0.13455	0.15352	0.17073		0.09327	0.0958	0.09175	0.08486		0.27961	0.30072	0.31219		0.10138	0.09348	0.09855	0.09581
40.5	0.14317	0.13334	0.12687		0.1202	0.12711	0.12925	0.12263		0.14227	0.16155	0.17838		0.09395	0.09723	0.09288	0.08532		0.29819	0.32223	0.33368		0.10211	0.0927	0.09927	0.09544
40.8333	0.15097	0.1405	0.13409		0.12509	0.13213	0.13469	0.1276		0.15084	0.17029	0.18587		0.09484	0.09858	0.09388	0.08559		0.31786	0.34632	0.35736		0.10322	0.09204	0.09981	0.09487
41.1667	0.1593	0.14821	0.14204		0.13041	0.1374	0.14043	0.13269		0.16	0.17958	0.19326		0.09599	0.09987	0.09481	0.08581		0.3385	0.37262	0.383		0.10455	0.09161	0.10018	0.09425
41.5	0.16828	0.15656	0.15078		0.13618	0.14305	0.14655	0.13806		0.16943	0.18921	0.20061		0.09744	0.10119	0.09576	0.08611		0.35995	0.40065	0.41031		0.10588	0.09152	0.10041	0.09378
41.8333	0.17803	0.16558	0.16038		0.14246	0.14925	0.15314	0.14385		0.17889	0.199	0.20806		0.09919	0.10258	0.0968	0.08663		0.38216	0.43001	0.43903		0.10704	0.09187	0.10052	0.09358
42.1667	0.1887	0.17529	0.17083		0.14929	0.15615	0.16033	0.15017		0.18838	0.20891	0.21592		0.10117	0.10405	0.09799	0.08742		0.4055	0.46062	0.46923		0.10801	0.09257	0.10055	0.0936
42.5	0.20044	0.18564	0.18213		0.15673	0.16393	0.16829	0.1571		0.19797	0.21894	0.22456		0.10326	0.10561	0.09939	0.0885		0.43043	0.4925	0.50103		0.10879	0.09349	0.10052	0.09373
42.8333	0.21336	0.19663	0.19423		0.16484	0.17273	0.17715	0.16473		0.20775	0.22913	0.23429		0.1054	0.10727	0.10104	0.0899		0.45742	0.52575	0.53461		0.10941	0.09455	0.10049	0.09385
43.1667	0.22745	0.2084	0.20702		0.17375	0.18259	0.18697	0.17314		0.21795	0.23978	0.24526		0.10764	0.10913	0.10288	0.09163		0.48684	0.56087	0.57019		0.10994	0.09582	0.1006	0.09392
43.5	0.24268	0.22107	0.22035		0.1836	0.19355	0.19779	0.18243		0.22883	0.25125	0.25756		0.11009	0.11129	0.10482	0.09369		0.51905	0.59843	0.60803		0.11047	0.09737	0.10103	0.09393
43.8333	0.25903	0.23479	0.23412		0.1945	0.20564	0.20965	0.19268		0.24062	0.2639	0.27123		0.11284	0.11385	0.10685	0.09607		0.55431	0.63895	0.6485		0.1111	0.0993	0.10195	0.09388
44.1667	0.27657	0.24964	0.24848		0.20653	0.21886	0.22268	0.20398		0.25346	0.27798	0.28628		0.11594	0.11689	0.10911	0.09879		0.59256	0.68268	0.69229		0.11198	0.1018	0.10348	0.09394
44.5	0.29539	0.26568	0.26365		0.21974	0.23322	0.23698	0.21641		0.26745	0.29378	0.30265		0.11948	0.1205	0.11183	0.10183		0.63363	0.72984	0.74021		0.11328	0.10505	0.10575	0.09433
44.8333	0.31557	0.28297	0.2798		0.2342	0.24875	0.25265	0.23004		0.28268	0.31146	0.32029		0.12348	0.1247	0.11515	0.10519		0.67736	0.78058	0.79287		0.11508	0.10909	0.10879	0.09521
45.1667	0.33714	0.30147	0.29713		0.25001	0.26553	0.26968	0.24494		0.29909	0.33083	0.33908		0.12784	0.12926	0.11899	0.10877		0.72351	0.83489	0.85019		0.11709	0.11344	0.11228	0.09648
45.5	0.36012	0.32113	0.31581		0.26729	0.28367	0.28803	0.26114		0.31661	0.35163	0.35891		0.13245	0.13391	0.12318	0.11245		0.77186	0.8927	0.91187		0.11895	0.11748	0.11583	0.09798
45.8333	0.38462	0.34199	0.33607		0.28617	0.3033	0.30772	0.27872		0.33525	0.3737	0.3798		0.13721	0.13843	0.12758	0.11617		0.8223	0.95403	0.97752		0.12037	0.12072	0.1191	0.09958
46.1667	0.41115	0.36443	0.35842		0.30693	0.32472	0.32905	0.2979		0.35547	0.39733	0.40243		0.14221	0.14289	0.13219	0.12014		0.8752	1.01919	1.04634		0.12142	0.12319	0.12206	0.10132
46.5	0.44036	0.38893	0.38343		0.32985	0.34826	0.35235	0.31893		0.37781	0.42293	0.42764		0.14757	0.14743	0.13705	0.12462		0.93108	1.08857	1.11738		0.12226	0.12507	0.12475	0.10325
46.8333	0.4727	0.41585	0.41153		0.3551	0.37413	0.37788	0.34201		0.4027	0.45081	0.45607		0.15341	0.15218	0.14221	0.12982		0.99026	1.16225	1.18964		0.12311	0.1266	0.12729	0.10548
47.1667	0.50806	0.44507	0.44255		0.38247	0.40212	0.40552	0.36707		0.43002	0.48085	0.48762		0.15988	0.15727	0.14778	0.1358		1.05233	1.23909	1.26175		0.12459	0.12835	0.13	0.10829
47.5	0.54615	0.47638	0.47618		0.41161	0.43188	0.43507	0.39395		0.4595	0.51284	0.52199		0.16713	0.16285	0.1539	0.14258		1.11671	1.3176	1.33228		0.12737	0.13098	0.1333	0.11202
47.8333	0.58649	0.50939	0.51191		0.44208	0.46296	0.46617	0.42237		0.49067	0.54638	0.5586		0.17519	0.16897	0.16061	0.1501		1.18238	1.39611	1.39907		0.13196	0.13497	0.13743	0.11688
48.1667	0.62775	0.54322	0.5484		0.47304	0.4944	0.49789	0.4515		0.5222	0.58039	0.5957		0.18369	0.17537	0.16756	0.15798		1.24666	1.47207	1.45709		0.13809	0.14009	0.14208	0.12263
48.5	0.66842	0.57682	0.58414		0.5035	0.52515	0.52917	0.48034		0.55254	0.6136	0.63123		0.19212	0.18174	0.17434	0.16575		1.30645	1.54274	1.50059		0.14528	0.14596	0.1468	0.12892
48.8333	0.70723	0.60935	0.61792		0.5327	0.55434	0.55917	0.50806		0.58039	0.6449	0.66349		0.20003	0.18777	0.18058	0.17299		1.35914	1.60577	1.52564		0.15303	0.15214	0.1511	0.13536
49.1667	0.74392	0.64075	0.6498		0.56067	0.58192	0.58783	0.53443		0.60539	0.67373	0.69201		0.20705	0.19326	0.18613	0.1794		1.40417	1.66047	1.53541		0.16062	0.15805	0.15449	0.14145
49.5	0.77846	0.67114	0.68015		0.58764	0.60803	0.61532	0.55935		0.6274	0.6997	0.71666		0.21285	0.19807	0.19093	0.18472		1.44147	1.70659	1.5349		0.16728	0.16308	0.15644	0.14666
49.8333	0.81112	0.70082	0.70949		0.61402	0.63304	0.64202	0.58302		0.6466	0.72274	0.73764		0.21724	0.20208	0.19492	0.18877		1.4715	1.74437	1.52986		0.17242	0.16674	0.15661	0.15059
50.1667	0.84323	0.73077	0.73897		0.64109	0.65821	0.66916	0.60671		0.66427	0.74407	0.75651		0.2206	0.2054	0.19821	0.1918		1.49687	1.77615	1.52917		0.17607	0.16904	0.15549	0.15332
50.5	0.87643	0.76216	0.76989		0.67033	0.68503	0.69819	0.63199		0.68201	0.76524	0.77516		0.22344	0.20819	0.20094	0.19415		1.52071	1.80477	1.54245		0.17844	0.17012	0.15373	0.1551
50.8333	0.91245	0.7962	0.80359		0.70317	0.71501	0.73062	0.6604		0.70139	0.78792	0.79553		0.22629	0.21069	0.20332	0.19622		1.54587	1.83294	1.57743		0.17985	0.17026	0.15204	0.15622
51.1667	0.95359	0.83431	0.84166		0.74082	0.74973	0.76819	0.69347		0.72398	0.81408	0.81975		0.22973	0.21343	0.20595	0.19867		1.57406	1.86293	1.63404		0.18111	0.1703	0.15128	0.15736
51.5	1.00227	0.87797	0.88577		0.78445	0.79079	0.8127	0.73274		0.75132	0.84582	0.84998		0.23439	0.21703	0.2095	0.2022		1.60674	1.89684	1.7103		0.18316	0.17122	0.15235	0.1593
51.8333	1.06056	0.92847	0.93737		0.83504	0.83956	0.86567	0.77948		0.78462	0.88481	0.88792		0.24075	0.22204	0.21456	0.20742		1.64468	1.93604	1.80298		0.18674	0.17387	0.15597	0.16267
52.1667	1.12908	0.9864	0.99724		0.89276	0.89656	0.92751	0.83404		0.82381	0.93113	0.93336		0.24887	0.22882	0.2215	0.21446		1.68615	1.97877	1.9039		0.19199	0.1785	0.16213	0.16768
52.5	1.20814	1.05215	1.06593		0.9576	0.96202	0.99835	0.89653		0.86844	0.98445	0.9856		0.25868	0.23767	0.23061	0.22335		1.72875	2.02252	2.00364		0.19885	0.18521	0.17063	0.17439
52.8333	1.2979	1.12605	1.14391		1.02962	1.03626	1.07828	0.96702		0.91806	1.04429	1.04389		0.27013	0.2488	0.24208	0.23407		1.77001	2.06476	2.09314		0.20721	0.19401	0.18123	0.18279
53.1667	1.3981	1.20819	1.23118		1.10918	1.11962	1.16726	1.04559		0.97207	1.10956	1.10713		0.28308	0.262	0.25577	0.24656		1.80709	2.10286	2.16482		0.2167	0.2044	0.1934	0.19258
53.5	1.50836	1.29859	1.32761		1.19674	1.21249	1.2652	1.13229		1.0298	1.17904	1.17415		0.29739	0.27699	0.27142	0.2607		1.83708	2.13417	2.21146		0.22691	0.2158	0.20656	0.20336
53.8333	1.6283	1.39729	1.43308		1.29286	1.31532	1.37221	1.22732		1.09067	1.25164	1.24401		0.31301	0.29351	0.2888	0.2764		1.85756	2.15627	2.22814		0.23752	0.22775	0.22026	0.21482
54.1667	1.75742	1.50448	1.54742		1.39861	1.42889	1.48914	1.33147		1.15427	1.32684	1.31663		0.33013	0.31137	0.30781	0.29366		1.868	2.1676	2.21918		0.2487	0.24038	0.23455	0.22698
54.5	1.89523	1.62039	1.67047		1.51522	1.55403	1.61705	1.4457		1.22024	1.40428	1.39213		0.34901	0.33044	0.32834	0.31248		1.86837	2.16684	2.19124		0.26074	0.25398	0.2496	0.23994
54.8333	2.04113	1.74509	1.80195		1.64372	1.6914	1.75686	1.57085		1.28818	1.48363	1.47059		0.36986	0.35059	0.3503	0.33285		1.85857	2.15288	2.1503		0.27389	0.2688	0.2656	0.25383
55.1667	2.19427	1.87804	1.94112		1.7846	1.84088	1.90914	1.70734		1.35759	1.56475	1.55177		0.39267	0.37179	0.3735	0.35476		1.83825	2.12551	2.09991		0.28829	0.28501	0.28284	0.26884
55.5	2.35371	2.01854	2.08713		1.93817	2.00216	2.07434	1.85551		1.42789	1.64755	1.6354		0.41736	0.39405	0.39773	0.37814		1.80701	2.08473	2.04298		0.30407	0.30277	0.30161	0.28519
55.8333	2.51868	2.16581	2.23908		2.10457	2.17483	2.25272	2.0155		1.49866	1.73181	1.72114		0.44387	0.41741	0.42289	0.40298		1.76446	2.03032	1.98134		0.32129	0.3221	0.32195	0.30302
56.1667	2.68893	2.31868	2.39603		2.28321	2.35818	2.44372	2.18674		1.56985	1.81682	1.80863		0.47217	0.44224	0.44922	0.42931		1.71032	1.96108	1.91246		0.33988	0.34264	0.343	0.32218
56.5	2.86441	2.47592	2.55698		2.47329	2.5514	2.64661	2.36847		1.64154	1.90179	1.89745		0.50226	0.46893	0.47704	0.45718		1.64431	1.87556	1.83276		0.35972	0.36388	0.36363	0.34241
56.8333	3.04436	2.63607	2.72069		2.67383	2.75352	2.86027	2.55965		1.71375	1.98592	1.9871		0.53419	0.4979	0.50674	0.48672		1.56651	1.77278	1.73943		0.38067	0.38539	0.38291	0.36349
57.1667	3.2253	2.79691	2.88496		2.88291	2.96293	3.08206	2.758		1.78624	2.06866	2.07665		0.56829	0.52959	0.53876	0.5183		1.47828	1.65366	1.63293		0.40246	0.40699	0.40072	0.3852
57.5	3.40309	2.95602	3.04731		3.09841	3.17789	3.30897	2.96095		1.85869	2.14945	2.16505		0.60496	0.56443	0.5736	0.55235		1.38133	1.51961	1.51447		0.42477	0.42854	0.41714	0.4073
57.8333	3.57324	3.11066	3.20493		3.31778	3.39611	3.53773	3.16567		1.93071	2.22783	2.2513		0.64459	0.60277	0.61173	0.58934		1.27743	1.37283	1.38571		0.44739	0.45	0.43248	0.42968
58.1667	3.72996	3.25682	3.35363		3.53671	3.61339	3.76415	3.36819		2.00148	2.30361	2.33458		0.68757	0.64464	0.65345	0.6298		1.16859	1.2188	1.24994		0.47057	0.47171	0.44812	0.45254
58.5	3.86715	3.39021	3.48889		3.75046	3.825	3.98379	3.56428		2.07006	2.37668	2.41409		0.73431	0.68999	0.69907	0.67429		1.05689	1.06382	1.11086		0.49461	0.49411	0.46567	0.47618
58.8333	3.97901	3.50652	3.60607		3.95399	4.02599	4.19207	3.74952		2.13548	2.44672	2.48911		0.78523	0.73878	0.7489	0.72328		0.94436	0.91362	0.97206		0.51983	0.51765	0.48652	0.50085
59.1667	4.06109	3.60149	3.70023		4.14108	4.21054	4.38374	3.91886		2.19649	2.51267	2.55907		0.84089	0.79112	0.80326	0.77684		0.833	0.77169	0.83676		0.54643	0.5428	0.51111	0.52658
59.5	4.10929	3.67087	3.76635		4.30522	4.37257	4.55343	4.0671		2.25179	2.57328	2.62345		0.9019	0.84715	0.86251	0.83497		0.72477	0.64098	0.70807		0.57462	0.57008	0.53966	0.55338
59.8333	4.12006	3.71071	3.79974		4.44017	4.50609	4.69583	4.1891		2.30021	2.6272	2.68161		0.96877	0.90707	0.92694	0.89764		0.62143	0.52398	0.58865		0.6044	0.59976	0.57212	0.58114
60.1667	4.09216	3.71813	3.7971		4.54093	4.6053	4.80599	4.28009		2.34107	2.67267	2.73237		1.04173	0.97135	0.9966	0.96475		0.52392	0.42155	0.47937		0.635	0.6313	0.6074	0.6095
60.5	4.02493	3.69054	3.75546		4.60278	4.66446	4.87904	4.33537		2.3738	2.70781	2.7744		1.12094	1.04054	1.07149	1.03619		0.43298	0.33407	0.38064		0.66549	0.66393	0.64415	0.63798
60.8333	3.91816	3.62582	3.67248		4.62216	4.67903	4.91088	4.35125		2.39783	2.73092	2.80645		1.20651	1.11515	1.15163	1.11191		0.34929	0.26138	0.29278		0.69504	0.69686	0.68101	0.66613
61.1667	3.77339	3.52373	3.54822		4.6001	4.64924	4.90048	4.32804		2.41245	2.74087	2.82749		1.29833	1.19556	1.23727	1.19204		0.27333	0.201	0.2157		0.72329	0.72921	0.71659	0.69339
61.5	3.59262	3.38449	3.38337		4.5388	4.57654	4.84757	4.26705		2.41694	2.73671	2.83653		1.39625	1.28215	1.32871	1.27677		0.20555	0.14988	0.14923		0.75	0.76006	0.74952	0.7192
61.8333	3.37807	3.20917	3.17954		4.44101	4.46336	4.75277	4.1705		2.41069	2.71787	2.83281		1.50025	1.37523	1.42626	1.36636		0.14633	0.10537	0.09316		0.77502	0.78866	0.77872	0.74313
62.1667	3.13276	3.00225	2.94209		4.31175	4.31619	4.62021	4.0443		2.39357	2.68526	2.8164		1.61074	1.47499	1.5304	1.46134		0.09599	0.06653	0.0471		0.79874	0.81489	0.80445	0.76517
62.5	2.85993	2.76905	2.67733		4.1566	4.14252	4.45491	3.89524		2.36556	2.64018	2.78755		1.72828	1.58156	1.64162	1.56229		0.0548	0.03283	0.01064		0.82165	0.8388	0.82729	0.78546
62.8333	2.56409	2.51533	2.39214		3.98091	3.9495	4.26227	3.72992		2.32693	2.58397	2.74661		1.85347	1.69517	1.7604	1.66988		0.02278	0.00404	-0.01673		0.8443	0.86061	0.84795	0.80425
63.1667	2.25471	2.24858	2.09581		3.7891	3.74289	4.0491	3.55407		2.27909	2.518	2.69423		1.98715	1.81637	1.8872	1.78493		-0.00106	-0.01881	-0.03579		0.86756	0.88133	0.86763	0.82243
63.5	1.94256	1.97673	1.79819		3.58537	3.52813	3.82256	3.37321		2.22376	2.44369	2.63112		2.13019	1.94582	2.02243	1.90837		-0.01795	-0.03437	-0.04741		0.89234	0.90212	0.88767	0.84103
63.8333	1.63823	1.70759	1.50896		3.37355	3.31018	3.58913	3.19191		2.16257	2.36243	2.55818		2.28353	2.0842	2.16663	2.04105		-0.02902	-0.04179	-0.05252		0.91956	0.92426	0.90936	0.86108
64.1667	1.3517	1.44867	1.23695		3.15608	3.09226	3.35252	3.01106		2.09702	2.27566	2.47697		2.4483	2.23247	2.32063	2.18375		-0.035	-0.04219	-0.05245		0.94998	0.94932	0.93389	0.88364
64.5	1.0928	1.20734	0.9908		2.93504	2.87711	3.11573	2.83062		2.02853	2.18481	2.38925		2.62567	2.39163	2.48539	2.33724		-0.0365	-0.03716	-0.04862		0.98436	0.97896	0.96239	0.90973
64.8333	0.86968	0.99016	0.77768		2.7124	2.66678	2.88108	2.65031		1.95831	2.09136	2.29666		2.81647	2.56267	2.66177	2.50219		-0.03413	-0.02819	-0.04233		1.02345	1.01474	0.99602	0.94047
65.1667	0.68378	0.80029	0.59892		2.48972	2.46046	2.64807	2.46881		1.88665	1.99694	2.20046		3.02017	2.7464	2.85037	2.67902		-0.02845	-0.01635	-0.03445		1.068	1.05771	1.03604	0.97712
65.5	0.53484	0.64005	0.45438		2.26848	2.25661	2.41552	2.28457		1.81362	1.90323	2.10181		3.23587	2.94362	3.05171	2.86809		-0.02	-0.0026	-0.02575		1.11877	1.10882	1.08373	1.02101
65.8333	0.42152	0.51073	0.34326		2.05008	2.0538	2.18238	2.09639		1.73928	1.81169	2.00175		3.46232	3.15476	3.26586	3.06928		-0.00935	0.01213	-0.01687		1.17677	1.16909	1.14042	1.07345
66.1667	0.33812	0.40955	0.26217		1.83572	1.85097	1.94818	1.90453		1.6636	1.72289	1.90088		3.69673	3.37871	3.4911	3.28064		0.00288	0.0271	-0.00791		1.24402	1.23976	1.20758	1.13561
66.5	0.27784	0.33268	0.2071		1.62655	1.64712	1.71258	1.70959		1.58655	1.63718	1.79966		3.93595	3.61401	3.72523	3.49977		0.01606	0.04161	0.00114		1.32281	1.32217	1.28673	1.20867
66.8333	0.23418	0.27634	0.17402		1.42331	1.44176	1.4758	1.51252		1.50826	1.55474	1.69855		4.17633	3.85828	3.96521	3.72343		0.02949	0.055	0.01042		1.41522	1.4175	1.3792	1.29371
67.1667	0.20198	0.2368	0.15902		1.22516	1.23625	1.24032	1.3156		1.42944	1.47502	1.598		4.41224	4.10559	4.20443	3.94516		0.0422	0.06681	0.02068		1.52267	1.52648	1.48555	1.39151
67.5	0.17636	0.21038	0.15825		1.03081	1.03243	1.00915	1.12146		1.35095	1.3973	1.49848		4.63754	4.3491	4.4354	4.15769		0.05318	0.07657	0.03275		1.64637	1.64969	1.60615	1.50278
67.8333	0.15355	0.19342	0.16774		0.83951	0.83238	0.78548	0.93276		1.27347	1.32072	1.40025		4.84557	4.5813	4.65002	4.35344		0.06167	0.08413	0.04732		1.78688	1.78742	1.74106	1.62796
68.1667	0.13417	0.18243	0.18332		0.65241	0.63912	0.57312	0.75246		1.19693	1.24391	1.30299		5.0274	4.79194	4.83767	4.52369		0.06799	0.0903	0.06426		1.9421	1.93862	1.88909	1.76649
68.5	0.11993	0.17397	0.20071		0.47118	0.4559	0.37602	0.58357		1.12106	1.16533	1.20618		5.1736	4.97008	4.98713	4.65939		0.07272	0.09617	0.08327		2.10927	2.10193	2.04872	1.91758
68.8333	0.11219	0.16535	0.21633		0.29774	0.28567	0.19758	0.42854		1.04558	1.08391	1.1096		5.27544	5.10568	5.08833	4.7524		0.07653	0.10276	0.10405		2.28558	2.27573	2.21828	2.08012
69.1667	0.11086	0.15692	0.22922		0.13508	0.13005	0.03899	0.28762		0.97014	1.00025	1.0142		5.32713	5.19224	5.1358	4.798		0.08044	0.11083	0.12628		2.46806	2.45752	2.39545	2.25185
69.5	0.11549	0.14979	0.23908		-0.01355	-0.00968	-0.09911	0.16051		0.89437	0.91537	0.92121		5.32358	5.22413	5.12525	4.79236		0.08553	0.12109	0.14964		2.65373	2.64453	2.57773	2.43023
69.8333	0.12521	0.14515	0.24561		-0.14526	-0.13265	-0.21663	0.04678		0.81819	0.83039	0.8318		5.26119	5.19715	5.05403	4.73305		0.09269	0.134	0.17377		2.83956	2.83377	2.76234	2.61262
70.1667	0.13748	0.14466	0.24851		-0.25878	-0.23969	-0.31566	-0.05459		0.74258	0.74681	0.74683		5.14209	5.1128	4.92614	4.62326		0.10193	0.14912	0.19818		3.0225	3.02128	2.94539	2.79597
70.5	0.14933	0.15007	0.24748		-0.3532	-0.33207	-0.3988	-0.14476		0.66881	0.66622	0.66713		4.96991	4.97401	4.74721	4.46756		0.11307	0.16576	0.22233		3.19947	3.20286	3.12271	2.97715
70.8333	0.15791	0.1626	0.24251		-0.42839	-0.41115	-0.46863	-0.22483		0.59827	0.59011	0.59338		4.74885	4.78426	4.5235	4.27081		0.12582	0.18325	0.24555		3.36699	3.37406	3.29001	3.15286
71.1667	0.16084	0.18143	0.23475		-0.48723	-0.47879	-0.52745	-0.2957		0.53296	0.51954	0.52569		4.48566	4.54937	4.26373	4.03887		0.13957	0.20095	0.2666		3.51991	3.52947	3.44261	3.3193
71.5	0.15583	0.20522	0.22565		-0.53336	-0.53693	-0.57756	-0.35822		0.47502	0.45548	0.46408		4.18769	4.27572	3.97719	3.77788		0.15366	0.2182	0.28408		3.65266	3.66343	3.57572	3.4725
71.8333	0.14158	0.23234	0.21641		-0.57026	-0.58747	-0.6208	-0.41295		0.42606	0.39867	0.40868		3.86211	3.96969	3.67233	3.49347		0.16732	0.23435	0.29688		3.75969	3.77032	3.68475	3.60819
72.1667	0.12057	0.25994	0.20727		-0.60084	-0.63211	-0.65741	-0.45931		0.38555	0.34887	0.36019		3.51523	3.63761	3.35405	3.18936		0.17948	0.24867	0.3049		3.83554	3.84462	3.76594	3.72089
72.5	0.09626	0.2849	0.19826		-0.62789	-0.67248	-0.68721	-0.49647		0.35241	0.30563	0.31942		3.15319	3.28584	3.02637	2.8688		0.18899	0.26041	0.3083		3.87475	3.88086	3.81573	3.80482
72.8333	0.07215	0.30406	0.18947		-0.65356	-0.71	-0.71008	-0.52359		0.3254	0.26838	0.2869		2.78174	2.92027	2.69291	2.53526		0.19503	0.269	0.30731		3.87253	3.87431	3.83041	3.85442
73.1667	0.05197	0.31425	0.18143		-0.67765	-0.74527	-0.72604	-0.53984		0.30254	0.23621	0.26188		2.40521	2.54504	2.35572	2.19327		0.19799	0.27452	0.30234		3.82665	3.82331	3.80567	3.86513
73.5	0.03953	0.31227	0.17475		-0.69934	-0.77868	-0.73518	-0.5444		0.28171	0.20809	0.24331		2.02756	2.16383	2.01645	1.8476		0.1986	0.27725	0.29388		3.73557	3.72694	3.73708	3.83261
73.8333	0.03771	0.29629	0.16991		-0.71779	-0.81045	-0.73781	-0.53714		0.26123	0.18364	0.22991		1.653	1.78066	1.67732	1.50332		0.19741	0.27736	0.28249		3.5985	3.58485	3.62081	3.75302
74.1667	0.04583	0.26985	0.16675		-0.73208	-0.84024	-0.73517	-0.52057		0.2414	0.16501	0.21953		1.28665	1.40073	1.34278	1.16671		0.19425	0.27474	0.26922		3.41787	3.39892	3.45555	3.62451
74.5	0.0623	0.23787	0.16498		-0.74125	-0.86755	-0.72875	-0.49789		0.223	0.15499	0.20979		0.93388	1.02958	1.01785	0.84431		0.18882	0.26921	0.25519		3.19687	3.17155	3.2406	3.44571
74.8333	0.08536	0.20515	0.16598		-0.74479	-0.89177	-0.72006	-0.47207		0.20688	0.15562	0.19863		0.60019	0.67307	0.70755	0.54215		0.18089	0.26059	0.24145		2.93917	2.90604	2.97673	3.21632
75.1667	0.11257	0.17618	0.17785		-0.74398	-0.91188	-0.71074	-0.4452		0.19436	0.16597	0.18524		0.29158	0.33848	0.41692	0.26404		0.17078	0.2488	0.22862		2.65038	2.60908	2.67062	2.9403
75.5	0.1413	0.15533	0.21037		-0.74054	-0.92675	-0.70247	-0.41915		0.18681	0.18437	0.16912		0.01421	0.03345	0.15098	0.01322		0.15889	0.23376	0.21722		2.33659	2.28826	2.3304	2.62267
75.8333	0.16885	0.14608	0.27176		-0.7359	-0.93528	-0.69674	-0.39573		0.18535	0.20875	0.15026		-0.22667	-0.23543	-0.08572	-0.20761		0.14598	0.21562	0.20734		2.00409	1.95114	1.96518	2.27
76.1667	0.1921	0.1482	0.36388		-0.73022	-0.93662	-0.69435	-0.37655		0.18995	0.23556	0.1305		-0.42939	-0.46562	-0.29063	-0.3981		0.1341	0.19534	0.19727		1.66006	1.60524	1.58792	1.89507
76.5	0.20787	0.16054	0.48702		-0.72336	-0.92992	-0.69594	-0.36317		0.2003	0.26086	0.11219		-0.59315	-0.65561	-0.46168	-0.55849		0.12565	0.17411	0.18487		1.31188	1.25804	1.21255	1.51221
76.8333	0.21364	0.18151	0.63779		-0.71488	-0.91462	-0.70179	-0.35694		0.21571	0.2811	0.09742		-0.71833	-0.805	-0.59778	-0.68901		0.12237	0.1529	0.16829		0.96699	0.91679	0.85179	1.1354
77.1667	0.20963	0.20773	0.79821		-0.70308	-0.89111	-0.71084	-0.35837		0.23407	0.29427	0.08738		-0.80989	-0.91784	-0.7017	-0.79007		0.12348	0.13187	0.14692		0.63293	0.58753	0.51352	0.77725
77.5	0.19672	0.23541	0.94661		-0.68599	-0.86	-0.72168	-0.36776		0.25291	0.29876	0.08306		-0.87397	-0.99927	-0.7772	-0.86207		0.12754	0.11095	0.12046		0.31731	0.27605	0.20441	0.45003
77.8333	0.17604	0.26102	1.06356		-0.66247	-0.82241	-0.73291	-0.38469		0.27003	0.29355	0.08485		-0.91697	-1.05451	-0.82778	-0.90596		0.13281	0.08993	0.0893		0.02739	-0.01187	-0.07029	0.16436
78.1667	0.14957	0.28223	1.13855		-0.63487	-0.78132	-0.74312	-0.40586		0.28433	0.27997	0.09099		-0.94632	-1.08903	-0.85595	-0.92473		0.13627	0.06785	0.05676		-0.23086	-0.27042	-0.31102	-0.07575
78.5	0.11952	0.29702	1.16329		-0.60638	-0.74016	-0.75091	-0.42727		0.29499	0.25996	0.09915		-0.96975	-1.10837	-0.86396	-0.9219		0.1346	0.04363	0.02685		-0.45179	-0.4938	-0.51965	-0.26794
78.8333	0.08752	0.3043	1.13251		-0.58011	-0.70224	-0.75519	-0.44526		0.30146	0.23582	0.10716		-0.99306	-1.11725	-0.85436	-0.90109		0.1252	0.01671	0.00316		-0.63097	-0.67746	-0.69761	-0.41171
79.1667	0.05299	0.30669	1.05294		-0.55883	-0.67017	-0.75615	-0.45771		0.30419	0.21125	0.11354		-1.01453	-1.11715	-0.83092	-0.86631		0.10841	-0.01118	-0.01247		-0.76881	-0.82188	-0.84466	-0.514
79.5	0.01478	0.30777	0.93433		-0.54525	-0.64643	-0.75431	-0.46285		0.30389	0.19033	0.11698		-1.03052	-1.10875	-0.79771	-0.82167		0.08528	-0.03775	-0.01859		-0.86698	-0.92881	-0.96011	-0.58362
79.8333	-0.02796	0.31051	0.78829		-0.54136	-0.63279	-0.75028	-0.45921		0.30128	0.17627	0.11675		-1.03711	-1.09252	-0.75874	-0.77112		0.05743	-0.0606	-0.01443		-0.92742	-1.00009	-1.04262	-0.62872
80.1667	-0.07494	0.31558	0.634		-0.54643	-0.62815	-0.74515	-0.44649		0.29707	0.16889	0.11446		-1.02917	-1.06809	-0.71779	-0.71803		0.02868	-0.0769	-0.00171		-0.95332	-1.038	-1.08816	-0.65486
80.5	-0.12556	0.32303	0.49249		-0.55904	-0.63076	-0.7401	-0.42467		0.29193	0.16714	0.11228		-1.00125	-1.03489	-0.67859	-0.66562		0.00342	-0.08367	0.01722		-0.94821	-1.0449	-1.09204	-0.66695
80.8333	-0.17841	0.33287	0.38111		-0.57632	-0.63796	-0.7361	-0.39363		0.28626	0.17004	0.11233		-0.94928	-0.99337	-0.64421	-0.61688		-0.01448	-0.07869	0.03998		-0.91601	-1.0241	-1.05126	-0.66893
81.1667	-0.22879	0.34481	0.30241		-0.58963	-0.6437	-0.73319	-0.35274		0.27923	0.1769	0.11634		-0.8746	-0.94796	-0.61512	-0.57399		-0.02316	-0.06263	0.06419		-0.86235	-0.98264	-0.96949	-0.66079
81.5	-0.27121	0.3585	0.25522		-0.58884	-0.64106	-0.73117	-0.30126		0.26973	0.18708	0.126		-0.77991	-0.90411	-0.59111	-0.5389		-0.02131	-0.03692	0.08741		-0.7933	-0.92848	-0.85212	-0.64153
81.8333	-0.3008	0.37407	0.2369		-0.56428	-0.62431	-0.7292	-0.23888		0.25682	0.20008	0.14243		-0.66872	-0.86659	-0.57159	-0.51298		-0.0083	-0.0032	0.10777		-0.71483	-0.86903	-0.70668	-0.61025
82.1667	-0.31532	0.39363	0.23895		-0.50797	-0.59254	-0.72377	-0.1671		0.24052	0.21587	0.16454		-0.54778	-0.83747	-0.55444	-0.49528		0.01353	0.03591	0.12544		-0.63265	-0.8093	-0.54936	-0.56638
82.5	-0.31316	0.41979	0.25138		-0.41233	-0.54605	-0.71067	-0.08785		0.22102	0.23455	0.19073		-0.42463	-0.81815	-0.53709	-0.48429		0.0411	0.07754	0.14113		-0.55236	-0.75374	-0.39855	-0.50948
82.8333	-0.29398	0.45485	0.26592		-0.27289	-0.48572	-0.68487	-0.00313		0.19963	0.25623	0.21963		-0.30723	-0.80882	-0.51708	-0.47743		0.07162	0.11906	0.15634		-0.47857	-0.70583	-0.26951	-0.43896
83.1667	-0.26237	0.49983	0.28117		-0.09747	-0.41488	-0.63785	0.08483		0.18202	0.28109	0.251		-0.20502	-0.80492	-0.49211	-0.46788		0.10337	0.15873	0.17567		-0.41189	-0.66519	-0.16516	-0.35379
83.5	-0.22416	0.55546	0.29741		0.103	-0.33746	-0.56021	0.17375		0.17497	0.30928	0.28487		-0.12784	-0.80069	-0.45993	-0.44777		0.1349	0.19504	0.20448		-0.35191	-0.6305	-0.08533	-0.25282
83.8333	-0.18473	0.62194	0.315		0.31698	-0.2567	-0.44482	0.26121		0.18368	0.34064	0.3207		-0.08225	-0.79079	-0.41936	-0.41007		0.16523	0.22702	0.24701		-0.29805	-0.59935	-0.02809	-0.13585
84.1667	-0.1476	0.69737	0.3344		0.5303	-0.17315	-0.2935	0.34432		0.20716	0.37373	0.35574		-0.06171	-0.77161	-0.37354	-0.35108		0.19507	0.25577	0.30282		-0.24906	-0.56495	0.01551	-0.00658
84.5	-0.11583	0.77934	0.35612		0.72817	-0.08667	-0.1103	0.42005		0.24286	0.40677	0.3867		-0.05636	-0.73995	-0.32669	-0.26797		0.22562	0.28294	0.37035		-0.2035	-0.51947	0.05617	0.13034
84.8333	-0.09261	0.86458	0.37941		0.89734	0.00294	0.09903	0.48594		0.28776	0.43778	0.41065		-0.05634	-0.6937	-0.28216	-0.15999		0.2575	0.30956	0.44683		-0.15982	-0.45582	0.10235	0.26993
85.1667	-0.08162	0.94633	0.39832		1.03084	0.09614	0.322	0.54181		0.33694	0.46407	0.42611		-0.05149	-0.63509	-0.23993	-0.03478		0.28924	0.33424	0.52485		-0.11581	-0.37013	0.15348	0.40585
85.5	-0.08666	1.017	0.40565		1.12322	0.19346	0.54444	0.58803		0.385	0.48275	0.432		-0.03164	-0.56744	-0.19914	0.09789		0.31884	0.35499	0.59584		-0.06917	-0.25926	0.20675	0.53146
85.8333	-0.11002	1.06946	0.3945		1.17046	0.29451	0.75149	0.62491		0.42664	0.49111	0.42769		0.01124	-0.4942	-0.15785	0.22986		0.34456	0.36951	0.6518		-0.01834	-0.12273	0.25878	0.6404
86.1667	-0.14779	1.09853	0.3593		1.1741	0.39513	0.92557	0.65244		0.45689	0.48706	0.4144		0.07639	-0.41929	-0.10992	0.35921		0.36579	0.3743	0.68721		0.03506	0.02956	0.30397	0.7275
86.5	-0.19454	1.09952	0.29481		1.13709	0.49022	1.04844	0.67057		0.47085	0.4687	0.39379		0.16088	-0.34675	-0.04811	0.48561		0.38219	0.36559	0.6971		0.08861	0.18511	0.33617	0.7879
86.8333	-0.24447	1.07034	0.19989		1.06475	0.57494	1.10702	0.67926		0.46501	0.43537	0.36742		0.26102	-0.27997	0.03201	0.60817		0.39389	0.34137	0.67905		0.13994	0.33309	0.35112	0.81902
87.1667	-0.29022	1.01948	0.08985		0.97197	0.64549	1.10907	0.67859		0.44141	0.3916	0.33634		0.37004	-0.2196	0.12369	0.72384		0.40286	0.30683	0.64063		0.18673	0.46947	0.35225	0.82755
87.5	-0.32407	0.95804	-0.01589		0.87601	0.69834	1.06753	0.66872		0.40346	0.34318	0.30148		0.48039	-0.16564	0.21742	0.82897		0.41155	0.26897	0.59194		0.2267	0.59191	0.34487	0.82247
87.8333	-0.33965	0.89466	-0.10181		0.79057	0.73032	0.9919	0.64956		0.35361	0.29462	0.26349		0.58609	-0.11822	0.30565	0.92051		0.4219	0.23328	0.54082		0.25793	0.69828	0.33308	0.81068
88.1667	-0.33599	0.82816	-0.16785		0.71503	0.73986	0.8779	0.62028		0.29047	0.2454	0.22202		0.6874	-0.07792	0.38873	0.99755		0.43384	0.19933	0.48613		0.2798	0.78734	0.31598	0.79075
88.5	-0.3135	0.7549	-0.21785		0.64521	0.72579	0.71783	0.5798		0.21169	0.1937	0.17643		0.78614	-0.04546	0.46903	1.05971		0.44679	0.16519	0.42449		0.29208	0.85806	0.29146	0.75918
88.8333	-0.27353	0.67241	-0.2557		0.57752	0.6885	0.50822	0.52795		0.1163	0.13827	0.12648		0.88389	-0.02095	0.54851	1.10754		0.46026	0.12939	0.35365		0.29511	0.91065	0.25826	0.71388
89.1667	-0.22126	0.58299	-0.28542		0.51085	0.63467	0.26275	0.46793		0.00892	0.07998	0.07336		0.98114	-0.00215	0.62769	1.14521		0.47402	0.09217	0.27591		0.29157	0.95033	0.21868	0.65848
89.5	-0.16284	0.4901	-0.31107		0.44469	0.57258	-0.000662622	0.40384		-0.10446	0.02027	0.01866		1.07815	0.01381	0.70673	1.17781		0.48793	0.05426	0.19474		0.28475	0.98355	0.17592	0.59802

## Sheet: Fig4D
UraA(WT)							UraA(G320P)							UraA(G320P)-Sy45							UraA(P330G)
Uracil concentration (μM)	CPM	CPM	CPM	Mean	standard error		Uracil concentration (μM)	CPM	CPM	CPM	Mean	standard error		Uracil concentration (μM)	CPM	CPM	CPM	Mean	standard error		Uracil concentration (μM)	CPM	CPM	CPM	Mean	standard error
0	569	601	523	564.333	22.6372		0	222	272	287	260.333	19.6497		0	881	855	829	855	15.0111		0	257	290	312	286.333	15.9826
8.99094e-05	541	577	619	579	22.5389		9.10878e-06	298	267	282	282.333	8.95048		0.0001	923	882	869	891.333	16.272		9.10878e-06	300	306	307	304.333	2.18581
0.000899094	611	649	609	623	13.0128		9.10878e-05	277	267	261	268.333	4.66667		0.001	890	853	850	864.333	12.8625		9.10878e-05	283	305	264	284	11.8462
0.0027	647	520	496	554.333	46.8485		0.000273263	274	294	259	275.667	10.1379		0.01	778	793	798	789.667	6.00925		0.000273263	299	261	307	289	14.1892
0.00899	532	578	607	572.333	21.8352		0.000910878	243	251	235	243	4.6188		0.03	700	702	676	692.667	8.35331		0.000910878	278	281	287	282	2.64575
0.02697	509	462	435	468.667	21.6205		0.00273	281	256	227	254.667	15.6027		0.1	509	524	545	526	10.4403		0.00273	225	249	249	241	8
0.08991	352	386	388	375.333	11.6809		0.00911	226	205	217	216	6.08276		0.3	327	332	306	321.667	7.9652		0.00911	176	188	205	189.667	8.41295
0.26973	355	323	263	313.667	26.965		0.02733	161	169	131	153.667	11.5662		1	166	158	151	158.333	4.33333		0.02733	76	103	109	96	10.1489
0.89909	194	139	146	159.667	17.2852		0.09109	118	75	80	91	13.5769		3	66	72	71	69.6667	1.85592		0.09109	43	46	38	42.3333	2.33333
2.69728	51	75	74	66.6667	7.83865		0.91088	27	8	32	22.3333	7.31057		10	30	40	23	31	4.93288		0.91088	9	4	8	7	1.52753
8.99094	43	41	20	34.6667	7.35603		9.10878	7	2	-5	1.33333	3.4801		30	0	-3	29	8.66667	10.2035		9.10878	-2	1	9	2.66667	3.28295
89.9094	8	6	23	12.3333	5.36449		91.0878	-1	2	-3	-0.66667	1.45297		100	6	-23	-14	-10.3333	8.56997		91.0878	6	2	-3	1.66667	2.60342

## Sheet: FigS13A
sample	uracil uptake (pmol uracil / mg total protein / min)					mean	standard error
UraA(WT)	57.7147	64.5331	67.362			63.2033	3.34078
UraA(L34C)	28.1683	33.4876	31.6258			31.0939	1.62868
control	13.1532	15.2084	16.7801			15.0473	1.69081
UraA(L85C)	47.3904	55.1518	53.4593			52.0005	2.60688
UraA(V248C)	26.2581	36.9935	29.6673			30.973	3.42646
